# Supplementary material for: Exon–Intron Differential Analysis Reveals the Role of Competing Endogenous RNAs in Post-Transcriptional Regulation of Translation
Source: Noncoding RNA. 2021 Apr 16;7(2):26. doi: 10.3390/ncrna7020026 (PMC8167571; doi:10.3390/ncrna7020026)
Supplement: Supplementary file 1 [file ncrna-07-00026-s001.zip]

Archive with 7 entries (7 files):
- FigS1.tif
- FigS2.png
- Table S1_GSEA details Suppl. fig1.xlsx
- Table S2_details of GSEA in fig1.xlsx
- Table S3_Pearson correlation indexes referred to differentially expressed lincRNAs and differentially stabilized transcripts.xlsx
- Table S4_details of GSEA in fig3.xlsx
- Table S5_List of miR21-3p targets according to LncBase and TarBase.xlsx
