# Supplementary material for: Exon–Intron Differential Analysis Reveals the Role of Competing Endogenous RNAs in Post-Transcriptional Regulation of Translation
Source: Noncoding RNA. 2021 Apr 16;7(2):26. doi: 10.3390/ncrna7020026 (PMC8167571; doi:10.3390/ncrna7020026)
Supplement: Supplementary file 1 [file ncrna-07-00026-s001.zip › Table S1_GSEA details Suppl. fig1.xlsx]

## Sheet: enrichment results
NAME	SIZE	ES	NES	NOM p-val	FDR q-val	FWER p-val	RANK AT MAX			NAME	SIZE	ES	NES	NOM p-val	FDR q-val	FWER p-val	RANK AT MAX
KEGG_PROTEASOME	41	-0.696192	-2.39276	0	0	0	2380			REACTOME_RRNA_PROCESSING	187	-0.69673	-3.09159	0	0	0	1064
KEGG_RNA_POLYMERASE	27	-0.720035	-2.27782	0	0	0	1890			REACTOME_RRNA_MODIFICATION_IN_THE_NUCLEUS_AND_CYTOSOL	53	-0.831685	-3.02079	0	0	0	1064
KEGG_SPLICEOSOME	121	-0.537409	-2.26936	0	0	0	3058			REACTOME_TRNA_PROCESSING	100	-0.616981	-2.55135	0	0	0	2709
KEGG_ANTIGEN_PROCESSING_AND_PRESENTATION	41	-0.599456	-2.0707	0	0	0	1136			REACTOME_AUF1_HNRNP_D0_BINDS_AND_DESTABILIZES_MRNA	51	-0.687007	-2.48142	0	0	0	1942
KEGG_NOD_LIKE_RECEPTOR_SIGNALING_PATHWAY	31	-0.597595	-1.96378	0.00179533	0.0031115	0.012	873			REACTOME_TRNA_PROCESSING_IN_THE_NUCLEUS	54	-0.66847	-2.46364	0	0	0	2709
KEGG_BIOSYNTHESIS_OF_UNSATURATED_FATTY_ACIDS	15	-0.720876	-1.92712	0.00192308	0.00586461	0.027	1881			REACTOME_REGULATION_OF_RUNX2_EXPRESSION_AND_ACTIVITY	62	-0.651102	-2.44949	0	0	0	2648
KEGG_PURINE_METABOLISM	93	-0.47379	-1.92542	0	0.00523689	0.028	2068			REACTOME_MITOCHONDRIAL_PROTEIN_IMPORT	54	-0.659796	-2.43408	0	0	0	1988
KEGG_PYRIMIDINE_METABOLISM	77	-0.478994	-1.8808	0	0.0090934	0.054	1890			REACTOME_DECTIN_1_MEDIATED_NONCANONICAL_NF_KB_SIGNALING	59	-0.648431	-2.392	0	0	0	1942
KEGG_ADIPOCYTOKINE_SIGNALING_PATHWAY	41	-0.539851	-1.87791	0	0.00850321	0.057	1747			REACTOME_ASYMMETRIC_LOCALIZATION_OF_PCP_PROTEINS	53	-0.661274	-2.39119	0	0	0	1942
KEGG_CYTOSOLIC_DNA_SENSING_PATHWAY	26	-0.597936	-1.83414	0	0.0141559	0.101	1890			REACTOME_RUNX1_REGULATES_TRANSCRIPTION_OF_GENES_INVOLVED_IN_DIFFERENTIATION_OF_HSCS	61	-0.636616	-2.38176	0	0	0	2385
KEGG_PRION_DISEASES	17	-0.628739	-1.78863	0.0092081	0.021572	0.165	174			REACTOME_DOWNSTREAM_SIGNALING_EVENTS_OF_B_CELL_RECEPTOR_BCR_	78	-0.601432	-2.37811	0	0	0	1942
KEGG_CYSTEINE_AND_METHIONINE_METABOLISM	22	-0.601007	-1.78073	0.00530035	0.0211863	0.177	531			REACTOME_REGULATION_OF_MRNA_STABILITY_BY_PROTEINS_THAT_BIND_AU_RICH_ELEMENTS	81	-0.604366	-2.37704	0	0	0	2380
KEGG_TYPE_I_DIABETES_MELLITUS	19	-0.608341	-1.76872	0.00938086	0.0228429	0.201	209			REACTOME_CROSS_PRESENTATION_OF_SOLUBLE_EXOGENOUS_ANTIGENS_ENDOSOMES_	43	-0.68108	-2.37443	0	0	0	2380
KEGG_LEISHMANIA_INFECTION	43	-0.495941	-1.74683	0.0034904	0.0263032	0.243	1136			REACTOME_PROCESSING_OF_CAPPED_INTRON_CONTAINING_PRE_MRNA	229	-0.518138	-2.36965	0	0	0	3058
KEGG_OXIDATIVE_PHOSPHORYLATION	92	-0.43259	-1.73164	0.00168919	0.0289398	0.28	3951			REACTOME_REGULATION_OF_RUNX3_EXPRESSION_AND_ACTIVITY	52	-0.660287	-2.36835	0	0	0	2385
KEGG_AMYOTROPHIC_LATERAL_SCLEROSIS_ALS	33	-0.525969	-1.72923	0.0034965	0.0274703	0.281	719			REACTOME_METABOLISM_OF_POLYAMINES	51	-0.662646	-2.36303	0	0	0	1942
KEGG_CARDIAC_MUSCLE_CONTRACTION	34	-0.519235	-1.72803	0.0018315	0.0259262	0.282	3339			REACTOME_SNRNP_ASSEMBLY	52	-0.65819	-2.36032	0	0	0	2309
KEGG_ARGININE_AND_PROLINE_METABOLISM	25	-0.550544	-1.71221	0.00350263	0.0283408	0.321	1305			REACTOME_NEGATIVE_REGULATION_OF_NOTCH4_SIGNALING	52	-0.637727	-2.35269	0	0	0	1942
KEGG_FRUCTOSE_AND_MANNOSE_METABOLISM	25	-0.551182	-1.69083	0.00907441	0.0330599	0.379	1365			REACTOME_HOST_INTERACTIONS_OF_HIV_FACTORS	117	-0.562774	-2.35126	0	0	0	3065
KEGG_T_CELL_RECEPTOR_SIGNALING_PATHWAY	70	-0.436214	-1.68589	0	0.0330338	0.394	719			REACTOME_SCF_SKP2_MEDIATED_DEGRADATION_OF_P27_P21	56	-0.629552	-2.33673	0	0	0	2648
KEGG_GALACTOSE_METABOLISM	17	-0.591823	-1.67549	0.0130841	0.0336991	0.42	1025			REACTOME_DEGRADATION_OF_GLI1_BY_THE_PROTEASOME	56	-0.629257	-2.32173	0	0	0	1942
KEGG_GLYCOLYSIS_GLUCONEOGENESIS	34	-0.496335	-1.67019	0.00516351	0.0344623	0.44	2230			REACTOME_TRANSCRIPTIONAL_REGULATION_BY_RUNX2	82	-0.592084	-2.31942	0	0	0	2385
KEGG_PATHOGENIC_ESCHERICHIA_COLI_INFECTION	39	-0.478512	-1.62554	0.00551471	0.0489326	0.578	3137			REACTOME_ORC1_REMOVAL_FROM_CHROMATIN	68	-0.601866	-2.31586	0	0	0	2999
KEGG_PARKINSONS_DISEASE	93	-0.398587	-1.60476	0.00503356	0.0574549	0.66	3698			REACTOME_TRANSLATION	261	-0.495224	-2.31104	0	0	0	2600
KEGG_PPAR_SIGNALING_PATHWAY	27	-0.501741	-1.59045	0.0236364	0.0618533	0.697	395			REACTOME_THE_ROLE_OF_GTSE1_IN_G2_M_PROGRESSION_AFTER_G2_CHECKPOINT	65	-0.605426	-2.30925	0	0	0	1942
KEGG_EPITHELIAL_CELL_SIGNALING_IN_HELICOBACTER_PYLORI_INFECTION	42	-0.458632	-1.58798	0.021164	0.0602362	0.699	1534			REACTOME_HSP90_CHAPERONE_CYCLE_FOR_STEROID_HORMONE_RECEPTORS_SHR_	38	-0.687121	-2.30422	0	0	0	1847
KEGG_BASAL_TRANSCRIPTION_FACTORS	28	-0.498494	-1.5755	0.020979	0.0623729	0.722	3273			REACTOME_CELLULAR_RESPONSE_TO_HYPOXIA	64	-0.601845	-2.29588	0	0	0	1942
KEGG_BLADDER_CANCER	25	-0.495658	-1.55686	0.0251799	0.0700845	0.776	530			REACTOME_DEGRADATION_OF_DVL	53	-0.637865	-2.28621	0	0	0	1942
KEGG_ALANINE_ASPARTATE_AND_GLUTAMATE_METABOLISM	16	-0.552856	-1.54515	0.0218182	0.075218	0.808	1098			REACTOME_ASSEMBLY_OF_THE_PRE_REPLICATIVE_COMPLEX	66	-0.602309	-2.28386	0	0	0	2648
KEGG_DNA_REPLICATION	35	-0.450304	-1.52323	0.023569	0.0851626	0.859	3544			REACTOME_HEDGEHOG_LIGAND_BIOGENESIS	55	-0.627665	-2.28162	0	0	0	2648
KEGG_RIG_I_LIKE_RECEPTOR_SIGNALING_PATHWAY	40	-0.440694	-1.50268	0.0178253	0.0968026	0.896	1524			REACTOME_TRANSCRIPTIONAL_REGULATION_BY_SMALL_RNAS	44	-0.649952	-2.281	0	0	0	2635
KEGG_TOLL_LIKE_RECEPTOR_SIGNALING_PATHWAY	57	-0.407192	-1.50151	0.0251256	0.0947949	0.898	943			REACTOME_TNFR2_NON_CANONICAL_NF_KB_PATHWAY	73	-0.590912	-2.28008	0	0	0	1942
KEGG_STARCH_AND_SUCROSE_METABOLISM	15	-0.555968	-1.48467	0.0589286	0.103796	0.933	1025			REACTOME_MRNA_SPLICING	181	-0.514572	-2.27878	0	0	0	3001
KEGG_RNA_DEGRADATION	53	-0.405066	-1.47348	0.0307414	0.108992	0.946	2602			REACTOME_DNA_REPLICATION_PRE_INITIATION	82	-0.579922	-2.2731	0	0	0	2471
KEGG_CITRATE_CYCLE_TCA_CYCLE	26	-0.467323	-1.45812	0.0567766	0.119523	0.96	3623			REACTOME_DEGRADATION_OF_BETA_CATENIN_BY_THE_DESTRUCTION_COMPLEX	73	-0.582038	-2.27016	0	0	0	2380
KEGG_MAPK_SIGNALING_PATHWAY	135	-0.343106	-1.45616	0.0178571	0.117481	0.961	719			REACTOME_REGULATION_OF_HSF1_MEDIATED_HEAT_SHOCK_RESPONSE	65	-0.594532	-2.26575	0	0	0	2438
KEGG_SELENOAMINO_ACID_METABOLISM	17	-0.507721	-1.44033	0.0851449	0.128194	0.972	695			REACTOME_INTERACTIONS_OF_REV_WITH_HOST_CELLULAR_PROTEINS	35	-0.677046	-2.2607	0	3.61757e-05	0.001	2635
KEGG_APOPTOSIS	63	-0.37095	-1.41521	0.0371025	0.147541	0.983	718			REACTOME_COOPERATION_OF_PREFOLDIN_AND_TRIC_CCT_IN_ACTIN_AND_TUBULIN_FOLDING	23	-0.728038	-2.25394	0	3.52237e-05	0.001	2101
KEGG_MISMATCH_REPAIR	22	-0.473735	-1.41287	0.0714286	0.145788	0.984	2210			REACTOME_DEFECTIVE_CFTR_CAUSES_CYSTIC_FIBROSIS	58	-0.608951	-2.24873	0	3.43205e-05	0.001	1942
KEGG_TRYPTOPHAN_METABOLISM	19	-0.470594	-1.39576	0.0934066	0.158132	0.992	723			REACTOME_INTERLEUKIN_1_SIGNALING	85	-0.558169	-2.24453	0	3.34625e-05	0.001	1942
KEGG_AMINO_SUGAR_AND_NUCLEOTIDE_SUGAR_METABOLISM	35	-0.411874	-1.39002	0.0770578	0.160538	0.994	1962			REACTOME_CYTOSOLIC_SENSORS_OF_PATHOGEN_ASSOCIATED_DNA_	52	-0.618664	-2.23671	0	3.26464e-05	0.001	1892
KEGG_HEMATOPOIETIC_CELL_LINEAGE	18	-0.490381	-1.38751	0.0896309	0.159458	0.994	1228			REACTOME_VIRAL_MESSENGER_RNA_SYNTHESIS	41	-0.640474	-2.22774	0	3.18691e-05	0.001	2635
KEGG_DILATED_CARDIOMYOPATHY	24	-0.445183	-1.37272	0.0926276	0.170696	0.997	1463			REACTOME_PCP_CE_PATHWAY	72	-0.576618	-2.22465	0	3.11279e-05	0.001	2648
KEGG_CYTOKINE_CYTOKINE_RECEPTOR_INTERACTION	48	-0.383898	-1.36893	0.0672414	0.171176	0.997	937			REACTOME_HCMV_EARLY_EVENTS	60	-0.596808	-2.21876	0	3.04205e-05	0.001	3077
KEGG_AMINOACYL_TRNA_BIOSYNTHESIS	19	-0.486528	-1.36542	0.0949033	0.170718	0.997	2600			REACTOME_MITOCHONDRIAL_TRANSLATION	90	-0.548458	-2.21673	0	2.97445e-05	0.001	2755
KEGG_PROTEIN_EXPORT	22	-0.461966	-1.36484	0.0938628	0.167458	0.997	3717			REACTOME_NUCLEAR_IMPORT_OF_REV_PROTEIN	32	-0.669255	-2.21244	0	2.90979e-05	0.001	2635
KEGG_SYSTEMIC_LUPUS_ERYTHEMATOSUS	20	-0.458176	-1.35675	0.0902256	0.171995	0.997	2105			REACTOME_ABC_TRANSPORTER_DISORDERS	59	-0.593748	-2.20661	0	2.84788e-05	0.001	1942
KEGG_ALZHEIMERS_DISEASE	106	-0.322521	-1.32378	0.052459	0.207245	1	3698			REACTOME_DNA_REPLICATION	124	-0.517472	-2.19932	0	2.78854e-05	0.001	3080
KEGG_PORPHYRIN_AND_CHLOROPHYLL_METABOLISM	17	-0.463066	-1.29898	0.170172	0.23446	1	1109			REACTOME_HSF1_DEPENDENT_TRANSACTIVATION	23	-0.714485	-2.19173	0	2.73164e-05	0.001	535
KEGG_THYROID_CANCER	18	-0.4512	-1.29309	0.143389	0.238214	1	297			REACTOME_FCERI_MEDIATED_NF_KB_ACTIVATION	74	-0.563073	-2.18774	0	2.677e-05	0.001	1942
KEGG_GLUTATHIONE_METABOLISM	26	-0.409724	-1.28834	0.150558	0.239719	1	2119			REACTOME_CELLULAR_RESPONSE_TO_HEAT_STRESS	80	-0.551831	-2.18675	0	2.62451e-05	0.001	2360
KEGG_HYPERTROPHIC_CARDIOMYOPATHY_HCM	23	-0.424134	-1.28538	0.161972	0.238996	1	1463			REACTOME_UCH_PROTEINASES	78	-0.552122	-2.18022	0	5.12175e-05	0.002	2451
KEGG_PATHWAYS_IN_CANCER	173	-0.288752	-1.26348	0.0647249	0.265947	1	1214			REACTOME_DEGRADATION_OF_AXIN	52	-0.604076	-2.16952	0	7.48697e-05	0.003	1942
KEGG_NATURAL_KILLER_CELL_MEDIATED_CYTOTOXICITY	65	-0.323923	-1.24423	0.145299	0.288161	1	320			REACTOME_ATTENUATION_PHASE	17	-0.786819	-2.15707	0	0.000121457	0.005	535
KEGG_GRAFT_VERSUS_HOST_DISEASE	17	-0.440431	-1.23461	0.185321	0.297389	1	2			REACTOME_STABILIZATION_OF_P53	53	-0.592371	-2.15034	0	0.000119249	0.005	1942
KEGG_TYPE_II_DIABETES_MELLITUS	22	-0.40579	-1.22704	0.190227	0.303395	1	13			REACTOME_RNA_POLYMERASE_III_TRANSCRIPTION_INITIATION_FROM_TYPE_1_PROMOTER	27	-0.681038	-2.14731	0	0.000117119	0.005	1897
KEGG_CHRONIC_MYELOID_LEUKEMIA	58	-0.328769	-1.22592	0.138514	0.299945	1	1534			REACTOME_RNA_POLYMERASE_I_PROMOTER_ESCAPE	28	-0.670184	-2.14294	0	0.000137727	0.006	2225
KEGG_SMALL_CELL_LUNG_CANCER	54	-0.329152	-1.22178	0.168174	0.301038	1	1437			REACTOME_HIV_INFECTION	203	-0.47427	-2.14094	0	0.000135353	0.006	3090
KEGG_ALLOGRAFT_REJECTION	18	-0.419818	-1.19837	0.214286	0.332846	1	1136			REACTOME_CLEC7A_DECTIN_1_SIGNALING	91	-0.531222	-2.13727	0	0.000133058	0.006	1942
KEGG_TGF_BETA_SIGNALING_PATHWAY	44	-0.343897	-1.18694	0.21558	0.345269	1	820			REACTOME_INTERLEUKIN_1_FAMILY_SIGNALING	100	-0.518829	-2.13663	0	0.000152809	0.007	1660
KEGG_COLORECTAL_CANCER	47	-0.327875	-1.17683	0.2	0.356185	1	256			REACTOME_SWITCHING_OF_ORIGINS_TO_A_POST_REPLICATIVE_STATE	88	-0.53805	-2.1315	0	0.000150304	0.007	2999
KEGG_PANCREATIC_CANCER	52	-0.321311	-1.17371	0.196226	0.355147	1	1376			REACTOME_DISORDERS_OF_TRANSMEMBRANE_TRANSPORTERS	105	-0.519676	-2.12654	0	0.000147879	0.007	2380
KEGG_HUNTINGTONS_DISEASE	129	-0.277081	-1.17207	0.144026	0.352	1	3051			REACTOME_ANTIVIRAL_MECHANISM_BY_IFN_STIMULATED_GENES	72	-0.550077	-2.12519	0	0.000166401	0.008	2363
KEGG_PENTOSE_PHOSPHATE_PATHWAY	19	-0.403201	-1.17172	0.259124	0.346907	1	2465			REACTOME_RNA_POLYMERASE_III_TRANSCRIPTION_TERMINATION	18	-0.747752	-2.12056	0	0.000163801	0.008	1531
KEGG_PYRUVATE_METABOLISM	25	-0.377615	-1.14912	0.251825	0.378806	1	1194			REACTOME_G1_S_DNA_DAMAGE_CHECKPOINTS	61	-0.563746	-2.11975	0	0.000161281	0.008	1989
KEGG_RIBOSOME	83	-0.278231	-1.0987	0.273214	0.467159	1	1005			REACTOME_EXPORT_OF_VIRAL_RIBONUCLEOPROTEINS_FROM_NUCLEUS	30	-0.659997	-2.1187	0	0.000158837	0.008	2635
KEGG_NEUROACTIVE_LIGAND_RECEPTOR_INTERACTION	16	-0.383152	-1.07752	0.340187	0.501623	1	582			REACTOME_FORMATION_OF_TUBULIN_FOLDING_INTERMEDIATES_BY_CCT_TRIC	16	-0.766709	-2.11177	0	0.000198262	0.01	1847
KEGG_NUCLEOTIDE_EXCISION_REPAIR	41	-0.302322	-1.06332	0.350649	0.524306	1	2905			REACTOME_NS1_MEDIATED_EFFECTS_ON_HOST_PATHWAYS	37	-0.632017	-2.11018	0	0.000195347	0.01	2635
KEGG_MELANOMA	32	-0.324182	-1.06027	0.370166	0.522698	1	1214			REACTOME_TRANSPORT_OF_THE_SLBP_DEPENDANT_MATURE_MRNA	34	-0.634682	-2.10832	0	0.000211667	0.011	2635
KEGG_N_GLYCAN_BIOSYNTHESIS	40	-0.312146	-1.05767	0.373626	0.52129	1	2056			REACTOME_TRANSCRIPTIONAL_REGULATION_BY_RUNX3	76	-0.54343	-2.10698	0	0.000227964	0.012	1942
KEGG_B_CELL_RECEPTOR_SIGNALING_PATHWAY	64	-0.274054	-1.03299	0.400697	0.566831	1	560			REACTOME_TRNA_MODIFICATION_IN_THE_NUCLEUS_AND_CYTOSOL	38	-0.621357	-2.10341	0	0.000224753	0.012	2275
KEGG_VALINE_LEUCINE_AND_ISOLEUCINE_DEGRADATION	38	-0.301376	-1.02243	0.404851	0.581423	1	1252			REACTOME_REGULATION_OF_EXPRESSION_OF_SLITS_AND_ROBOS	151	-0.483316	-2.09995	0	0.00024027	0.013	1942
KEGG_GAP_JUNCTION	39	-0.296305	-1.01616	0.424242	0.587309	1	1847			REACTOME_MRNA_SPLICING_MINOR_PATHWAY	50	-0.577231	-2.09723	0	0.000236979	0.013	2981
KEGG_RENAL_CELL_CARCINOMA	51	-0.277041	-1.00965	0.437177	0.594152	1	297			REACTOME_REGULATION_OF_RAS_BY_GAPS	62	-0.559254	-2.09668	0	0.000233776	0.013	1942
KEGG_ALDOSTERONE_REGULATED_SODIUM_REABSORPTION	20	-0.347028	-0.998716	0.489945	0.609481	1	1214			REACTOME_RNA_POLYMERASE_III_CHAIN_ELONGATION	17	-0.740944	-2.08817	0	0.000230659	0.013	1890
KEGG_VIBRIO_CHOLERAE_INFECTION	36	-0.298761	-0.996281	0.453382	0.606115	1	2795			REACTOME_INTERACTIONS_OF_VPR_WITH_HOST_CELLULAR_PROTEINS	34	-0.63697	-2.08624	0	0.000244289	0.014	2635
KEGG_VIRAL_MYOCARDITIS	41	-0.28841	-0.988992	0.464991	0.613633	1	1726			REACTOME_MAPK6_MAPK4_SIGNALING	75	-0.532635	-2.08427	0	0.000241116	0.014	2380
KEGG_NEUROTROPHIN_SIGNALING_PATHWAY	97	-0.237024	-0.958717	0.565144	0.671416	1	794			REACTOME_POSTMITOTIC_NUCLEAR_PORE_COMPLEX_NPC_REFORMATION	26	-0.666694	-2.06874	0	0.000255547	0.015	3089
KEGG_PROSTATE_CANCER	61	-0.251387	-0.944031	0.546689	0.694468	1	560			REACTOME_ABC_FAMILY_PROTEINS_MEDIATED_TRANSPORT	78	-0.528639	-2.06592	0	0.000286051	0.017	1942
KEGG_LYSINE_DEGRADATION	33	-0.286999	-0.930435	0.56926	0.713806	1	2414			REACTOME_INTERLEUKIN_4_AND_INTERLEUKIN_13_SIGNALING	49	-0.575644	-2.05516	0	0.000332246	0.02	887
KEGG_GLYCEROLIPID_METABOLISM	24	-0.301999	-0.927008	0.55516	0.712193	1	916			REACTOME_HCMV_INFECTION	78	-0.522266	-2.05106	0	0.000362355	0.022	3077
KEGG_CELL_CYCLE	109	-0.219931	-0.918766	0.64172	0.722268	1	1838			REACTOME_GLYCOLYSIS	60	-0.550827	-2.04772	0	0.000373969	0.022	2705
KEGG_FOCAL_ADHESION	90	-0.224092	-0.895643	0.713311	0.762577	1	702			REACTOME_SUMOYLATION_OF_SUMOYLATION_PROTEINS	33	-0.627939	-2.04512	0	0.00038624	0.023	3089
KEGG_CELL_ADHESION_MOLECULES_CAMS	40	-0.255268	-0.877767	0.668469	0.792497	1	1136			REACTOME_APC_C_CDH1_MEDIATED_DEGRADATION_OF_CDC20_AND_OTHER_APC_C_CDH1_TARGETED_PROTEINS_IN_LATE_MITOSIS_EARLY_G1	72	-0.533624	-2.04431	0	0.000381642	0.023	1942
KEGG_BASE_EXCISION_REPAIR	33	-0.264135	-0.870623	0.679279	0.798627	1	2386			REACTOME_REGULATION_OF_GLUCOKINASE_BY_GLUCOKINASE_REGULATORY_PROTEIN	28	-0.653422	-2.04309	0	0.000377152	0.023	2635
KEGG_FATTY_ACID_METABOLISM	29	-0.267588	-0.868245	0.681239	0.793948	1	2402			REACTOME_REGULATION_OF_PTEN_STABILITY_AND_ACTIVITY	65	-0.547969	-2.04232	0	0.000372767	0.023	2648
KEGG_ACUTE_MYELOID_LEUKEMIA	41	-0.25044	-0.865131	0.680657	0.791395	1	1413			REACTOME_GLUCOSE_METABOLISM	72	-0.531379	-2.03776	0	0.000399324	0.025	2863
KEGG_FC_EPSILON_RI_SIGNALING_PATHWAY	48	-0.230119	-0.816048	0.774869	0.877785	1	297			REACTOME_RNA_POLYMERASE_I_TRANSCRIPTION_TERMINATION	27	-0.663441	-2.02901	0	0.000423682	0.027	1900
KEGG_SPHINGOLIPID_METABOLISM	22	-0.275636	-0.810646	0.735985	0.877433	1	2911			REACTOME_TRANSPORT_OF_MATURE_MRNAS_DERIVED_FROM_INTRONLESS_TRANSCRIPTS	41	-0.597069	-2.02654	0	0.000433656	0.028	2635
KEGG_ERBB_SIGNALING_PATHWAY	57	-0.216343	-0.808244	0.791738	0.872059	1	397			REACTOME_EUKARYOTIC_TRANSLATION_INITIATION	115	-0.48435	-2.02451	0	0.000459371	0.029	1771
KEGG_GLYCEROPHOSPHOLIPID_METABOLISM	37	-0.230903	-0.77955	0.837128	0.908859	1	2408			REACTOME_TRANSPORT_OF_MATURE_TRANSCRIPT_TO_CYTOPLASM	77	-0.516882	-2.0145	0	0.000539978	0.035	3058
KEGG_WNT_SIGNALING_PATHWAY	83	-0.189063	-0.762489	0.926786	0.924495	1	1326			REACTOME_HEDGEHOG_ON_STATE	66	-0.527875	-2.00367	0	0.000592051	0.039	1942
KEGG_GNRH_SIGNALING_PATHWAY	49	-0.211972	-0.756019	0.863158	0.923264	1	719			REACTOME_B_WICH_COMPLEX_POSITIVELY_REGULATES_RRNA_EXPRESSION	30	-0.620113	-1.99596	0	0.000668821	0.044	2212
KEGG_GLIOMA	43	-0.209395	-0.746273	0.862847	0.926333	1	1214			REACTOME_MITOTIC_G1_PHASE_AND_G1_S_TRANSITION	136	-0.461785	-1.98749	0	0.000731051	0.049	2380
KEGG_ABC_TRANSPORTERS	17	-0.255263	-0.705092	0.879406	0.962249	1	907			REACTOME_HSF1_ACTIVATION	21	-0.669691	-1.98649	0	0.000723356	0.049	535
KEGG_HOMOLOGOUS_RECOMBINATION	25	-0.22414	-0.695814	0.875244	0.960329	1	3557			REACTOME_CYCLIN_A_CDK2_ASSOCIATED_EVENTS_AT_S_PHASE_ENTRY	79	-0.502839	-1.98458	0	0.000715821	0.049	1942
KEGG_ARRHYTHMOGENIC_RIGHT_VENTRICULAR_CARDIOMYOPATHY_ARVC	18	-0.244421	-0.683465	0.886719	0.960948	1	3213			REACTOME_INFLUENZA_INFECTION	145	-0.462525	-1.98279	0	0.000708441	0.049	2635
KEGG_ENDOCYTOSIS	113	-0.160697	-0.67514	0.987868	0.957625	1	715			REACTOME_RNA_POLYMERASE_III_TRANSCRIPTION	36	-0.598632	-1.98183	0	0.000701212	0.049	1897
KEGG_ADHERENS_JUNCTION	45	-0.165899	-0.590381	0.985507	0.990363	1	244			REACTOME_SIGNALING_BY_NOTCH4	67	-0.514959	-1.96158	0	0.00112301	0.079	2648
KEGG_UBIQUITIN_MEDIATED_PROTEOLYSIS	118	-0.123802	-0.521819	1	0.994085	1	3390			REACTOME_C_TYPE_LECTIN_RECEPTORS_CLRS_	105	-0.474886	-1.95618	0	0.00126979	0.09	1942
										REACTOME_CELLULAR_RESPONSES_TO_EXTERNAL_STIMULI	430	-0.394644	-1.93496	0	0.00170374	0.122	2656
										REACTOME_POSITIVE_EPIGENETIC_REGULATION_OF_RRNA_EXPRESSION	45	-0.54814	-1.92208	0	0.00216582	0.155	2212
										REACTOME_TCR_SIGNALING	94	-0.474612	-1.91406	0	0.00228775	0.166	2783
										REACTOME_S_PHASE	154	-0.437529	-1.91202	0	0.00232739	0.171	2753
										REACTOME_ANTIGEN_PROCESSING_CROSS_PRESENTATION	80	-0.486611	-1.9067	0	0.00254461	0.186	2442
										REACTOME_RESPIRATORY_ELECTRON_TRANSPORT	96	-0.470629	-1.90298	0	0.00274309	0.201	3894
										REACTOME_RNA_POLYMERASE_III_TRANSCRIPTION_INITIATION_FROM_TYPE_3_PROMOTER	27	-0.595783	-1.8712	0.00185529	0.00425985	0.297	2959
										REACTOME_METABOLISM_OF_AMINO_ACIDS_AND_DERIVATIVES	232	-0.40673	-1.86925	0	0.00434211	0.304	1660
										REACTOME_RESPIRATORY_ELECTRON_TRANSPORT_ATP_SYNTHESIS_BY_CHEMIOSMOTIC_COUPLING_AND_HEAT_PRODUCTION_BY_UNCOUPLING_PROTEINS_	100	-0.454463	-1.86484	0	0.00450679	0.316	3951
										REACTOME_APC_C_MEDIATED_DEGRADATION_OF_CELL_CYCLE_PROTEINS	85	-0.464413	-1.85761	0	0.00483855	0.337	1942
										REACTOME_G2_M_CHECKPOINTS	125	-0.436261	-1.85574	0	0.00487898	0.343	2990
										REACTOME_NGF_STIMULATED_TRANSCRIPTION	23	-0.61685	-1.85516	0.00176678	0.0048823	0.347	1128
										REACTOME_RNA_POLYMERASE_I_TRANSCRIPTION_INITIATION	44	-0.522576	-1.84696	0.0018797	0.00536708	0.375	1900
										REACTOME_SIGNALING_BY_THE_B_CELL_RECEPTOR_BCR_	110	-0.438615	-1.84392	0	0.00550271	0.383	1660
										REACTOME_INTERFERON_SIGNALING	130	-0.434419	-1.84082	0	0.0056401	0.392	2410
										REACTOME_FC_EPSILON_RECEPTOR_FCERI_SIGNALING	116	-0.437721	-1.83492	0	0.00594255	0.412	2220
										REACTOME_TRNA_AMINOACYLATION	22	-0.598612	-1.83359	0.00754717	0.00601336	0.42	1476
										REACTOME_BETA_CATENIN_INDEPENDENT_WNT_SIGNALING	101	-0.447829	-1.83	0	0.00617409	0.43	2719
										REACTOME_METABOLISM_OF_NUCLEOTIDES	64	-0.477664	-1.82823	0	0.00623392	0.431	1478
										REACTOME_SUMOYLATION_OF_UBIQUITINYLATION_PROTEINS	37	-0.542052	-1.82715	0	0.00625936	0.436	3089
										REACTOME_THE_CITRIC_ACID_TCA_CYCLE_AND_RESPIRATORY_ELECTRON_TRANSPORT	138	-0.425897	-1.82514	0	0.00637159	0.444	3484
										REACTOME_SIGNALING_BY_INTERLEUKINS	255	-0.391401	-1.82347	0	0.00641833	0.451	1662
										REACTOME_CYTOKINE_SIGNALING_IN_IMMUNE_SYSTEM	474	-0.370717	-1.8229	0	0.0064088	0.455	2418
										REACTOME_HIV_LIFE_CYCLE	130	-0.427798	-1.81712	0	0.00677196	0.478	3090
										REACTOME_HIV_TRANSCRIPTION_INITIATION	42	-0.51513	-1.81523	0	0.00687598	0.487	2511
										REACTOME_NEGATIVE_EPIGENETIC_REGULATION_OF_RRNA_EXPRESSION	46	-0.515959	-1.81521	0	0.00682141	0.487	1954
										REACTOME_RNA_POLYMERASE_II_TRANSCRIPTION_TERMINATION	63	-0.482521	-1.81492	0.00184843	0.00680939	0.49	3672
										REACTOME_SUMOYLATION_OF_RNA_BINDING_PROTEINS	44	-0.523139	-1.81403	0.00181488	0.00681751	0.493	3089
										REACTOME_COMPLEX_I_BIOGENESIS	52	-0.498941	-1.81393	0	0.00676466	0.493	3698
										REACTOME_TRANSCRIPTIONAL_REGULATION_BY_THE_AP_2_TFAP2_FAMILY_OF_TRANSCRIPTION_FACTORS	18	-0.638116	-1.79837	0.00176678	0.00797799	0.547	731
										REACTOME_NUCLEAR_ENVELOPE_NE_REASSEMBLY	62	-0.482834	-1.79508	0.00168067	0.0081828	0.562	3089
										REACTOME_HEDGEHOG_OFF_STATE	90	-0.443127	-1.78684	0.00353357	0.00891045	0.594	1942
										REACTOME_INTERLEUKIN_12_FAMILY_SIGNALING	37	-0.529558	-1.77821	0.00356506	0.00951973	0.613	3028
										REACTOME_HCMV_LATE_EVENTS	46	-0.492448	-1.77262	0.00175439	0.0100203	0.634	3052
										REACTOME_TNFR1_INDUCED_NFKAPPAB_SIGNALING_PATHWAY	26	-0.570307	-1.77163	0.00371058	0.0100917	0.639	1437
										REACTOME_ZBP1_DAI_MEDIATED_INDUCTION_OF_TYPE_I_IFNS	16	-0.641193	-1.77003	0.00560748	0.010162	0.646	1376
										REACTOME_SIGNALING_BY_ROBO_RECEPTORS	180	-0.398403	-1.76838	0	0.01027	0.652	1870
										REACTOME_TRANSCRIPTIONAL_REGULATION_BY_RUNX1	136	-0.414799	-1.76821	0	0.0101956	0.652	2456
										REACTOME_TRANSPORT_OF_SMALL_MOLECULES	324	-0.371177	-1.76664	0	0.0102856	0.66	1786
										REACTOME_TRANSCRIPTION_OF_THE_HIV_GENOME	61	-0.473776	-1.76051	0.00175131	0.0109198	0.686	3273
										REACTOME_UB_SPECIFIC_PROCESSING_PROTEASES	142	-0.409948	-1.75749	0	0.0111983	0.701	1983
										REACTOME_METAL_ION_SLC_TRANSPORTERS	15	-0.633933	-1.75118	0.00932836	0.0117705	0.719	2630
										REACTOME_ASSOCIATION_OF_TRIC_CCT_WITH_TARGET_PROTEINS_DURING_BIOSYNTHESIS	32	-0.535564	-1.74859	0.00379507	0.0121234	0.734	968
										REACTOME_METABOLISM_OF_VITAMINS_AND_COFACTORS	91	-0.431062	-1.748	0.00166113	0.0121577	0.738	1138
										REACTOME_MAPK_FAMILY_SIGNALING_CASCADES	187	-0.388102	-1.74056	0.00162075	0.0129931	0.759	2404
										REACTOME_ANTIGEN_PRESENTATION_FOLDING_ASSEMBLY_AND_PEPTIDE_LOADING_OF_CLASS_I_MHC	23	-0.576774	-1.73963	0.00711744	0.0130029	0.762	2482
										REACTOME_PROTEIN_LOCALIZATION	121	-0.409825	-1.73533	0	0.0134734	0.777	1874
										REACTOME_PROGRAMMED_CELL_DEATH	139	-0.40351	-1.73531	0	0.0133917	0.778	1875
										REACTOME_TCF_DEPENDENT_SIGNALING_IN_RESPONSE_TO_WNT	119	-0.416469	-1.73485	0	0.0133817	0.779	2417
										REACTOME_RNA_POLYMERASE_I_TRANSCRIPTION	47	-0.494357	-1.73209	0.00352113	0.0136864	0.791	2225
										REACTOME_REGULATION_OF_TNFR1_SIGNALING	28	-0.546233	-1.73093	0.0052356	0.0137627	0.795	1437
										REACTOME_EPIGENETIC_REGULATION_OF_GENE_EXPRESSION	83	-0.442984	-1.72921	0.00161031	0.0139496	0.804	2225
										REACTOME_ACTIVATION_OF_THE_MRNA_UPON_BINDING_OF_THE_CAP_BINDING_COMPLEX_AND_EIFS_AND_SUBSEQUENT_BINDING_TO_43S	57	-0.462933	-1.72909	0.00357782	0.013876	0.806	2681
										REACTOME_FORMATION_OF_RNA_POL_II_ELONGATION_COMPLEX_	51	-0.471708	-1.70613	0	0.0173851	0.879	3333
										REACTOME_GLUCONEOGENESIS	22	-0.566801	-1.69992	0.00900901	0.0182357	0.885	3809
										REACTOME_TRANSPORT_OF_BILE_SALTS_AND_ORGANIC_ACIDS_METAL_IONS_AND_AMINE_COMPOUNDS	27	-0.542993	-1.6935	0.0071048	0.0193737	0.896	1759
										REACTOME_ABORTIVE_ELONGATION_OF_HIV_1_TRANSCRIPT_IN_THE_ABSENCE_OF_TAT	22	-0.560906	-1.69122	0.00373832	0.0196208	0.902	2511
										REACTOME_TELOMERE_MAINTENANCE	60	-0.446421	-1.68805	0.00364299	0.0201582	0.912	3142
										REACTOME_FORMATION_OF_THE_EARLY_ELONGATION_COMPLEX	30	-0.530351	-1.68772	0.00722022	0.020099	0.913	2959
										REACTOME_TRANSPORT_OF_VITAMINS_NUCLEOSIDES_AND_RELATED_MOLECULES	17	-0.613062	-1.68557	0.011257	0.0204751	0.918	1732
										REACTOME_COOPERATION_OF_PDCL_PHLP1_AND_TRIC_CCT_IN_G_PROTEIN_BETA_FOLDING	22	-0.559335	-1.68507	0.0124555	0.0204717	0.921	968
										REACTOME_MRNA_CAPPING	26	-0.547231	-1.68302	0.00915751	0.0208667	0.926	2959
										REACTOME_INTERLEUKIN_12_SIGNALING	33	-0.502179	-1.6755	0.0121107	0.0221435	0.939	3028
										REACTOME_SLC_MEDIATED_TRANSMEMBRANE_TRANSPORT	90	-0.419873	-1.67546	0	0.0220164	0.939	1766
										REACTOME_FLT3_SIGNALING	168	-0.379329	-1.67221	0	0.0224517	0.944	1862
										REACTOME_METABOLISM_OF_WATER_SOLUBLE_VITAMINS_AND_COFACTORS	71	-0.42559	-1.66091	0.00686106	0.0246815	0.961	1138
										REACTOME_FGFR2_ALTERNATIVE_SPLICING	22	-0.556772	-1.65843	0.0202206	0.0250059	0.961	3099
										REACTOME_REGULATION_OF_CHOLESTEROL_BIOSYNTHESIS_BY_SREBP_SREBF_	52	-0.457773	-1.65014	0.00863558	0.0266659	0.969	2482
										REACTOME_RMTS_METHYLATE_HISTONE_ARGININES	27	-0.527684	-1.64925	0.00713012	0.0267186	0.969	2122
										REACTOME_SUMOYLATION_OF_CHROMATIN_ORGANIZATION_PROTEINS	51	-0.465266	-1.64869	0.00353357	0.026763	0.971	3139
										REACTOME_FATTY_ACYL_COA_BIOSYNTHESIS	20	-0.570329	-1.64721	0.012939	0.0268909	0.971	1881
										REACTOME_GENE_AND_PROTEIN_EXPRESSION_BY_JAK_STAT_SIGNALING_AFTER_INTERLEUKIN_12_STIMULATION	29	-0.514927	-1.64719	0.00929368	0.0267423	0.971	3028
										REACTOME_ACTIVATION_OF_THE_PRE_REPLICATIVE_COMPLEX	32	-0.493801	-1.64383	0.0190641	0.0274872	0.975	3057
										REACTOME_FGFR2_MUTANT_RECEPTOR_ACTIVATION	15	-0.595644	-1.64076	0.027027	0.0281232	0.978	1887
										REACTOME_AGGREPHAGY	29	-0.51326	-1.63708	0.00909091	0.0288307	0.98	2021
										REACTOME_HIV_TRANSCRIPTION_ELONGATION	36	-0.487787	-1.63552	0.0106572	0.0291027	0.98	3065
										REACTOME_DEUBIQUITINATION	203	-0.362932	-1.63485	0	0.0291317	0.98	1983
										REACTOME_GENE_SILENCING_BY_RNA	61	-0.434474	-1.63414	0	0.0291621	0.98	2635
										REACTOME_NUCLEAR_PORE_COMPLEX_NPC_DISASSEMBLY	34	-0.496167	-1.62987	0.0110294	0.0300845	0.984	2635
										REACTOME_PROTEIN_FOLDING	67	-0.427895	-1.62852	0	0.0302391	0.984	2101
										REACTOME_TAK1_ACTIVATES_NFKB_BY_PHOSPHORYLATION_AND_ACTIVATION_OF_IKKS_COMPLEX	24	-0.538395	-1.62576	0.0108108	0.030807	0.986	1376
										REACTOME_NEGATIVE_REGULATION_OF_MAPK_PATHWAY	35	-0.476835	-1.62448	0.00900901	0.0310291	0.986	921
										REACTOME_PTEN_REGULATION	129	-0.383678	-1.6188	0.00322061	0.0324192	0.988	1964
										REACTOME_PROCESSING_OF_CAPPED_INTRONLESS_PRE_MRNA	28	-0.511093	-1.61801	0.0210728	0.0325441	0.989	3975
										REACTOME_INTERFERON_ALPHA_BETA_SIGNALING	37	-0.482996	-1.61338	0.0148699	0.0337105	0.991	1655
										REACTOME_CHOLESTEROL_BIOSYNTHESIS	22	-0.563193	-1.60947	0.0185185	0.0347637	0.991	2466
										REACTOME_HIV_ELONGATION_ARREST_AND_RECOVERY	28	-0.51494	-1.60916	0.00948767	0.0346483	0.991	3252
										REACTOME_ACTIVATION_OF_GENE_EXPRESSION_BY_SREBF_SREBP_	39	-0.471328	-1.60803	0.0244361	0.0347439	0.991	2466
										REACTOME_RAF_INDEPENDENT_MAPK1_3_ACTIVATION	15	-0.607173	-1.60158	0.015444	0.0364775	0.994	1717
										REACTOME_SIGNALING_BY_FGFR2_IIIA_TM	15	-0.595644	-1.59863	0.0307692	0.0372109	0.995	1887
										REACTOME_PERK_REGULATES_GENE_EXPRESSION	27	-0.509912	-1.58669	0.0223048	0.0409497	0.997	2472
										REACTOME_MAP3K8_TPL2_DEPENDENT_MAPK1_3_ACTIVATION	15	-0.588329	-1.57872	0.0316901	0.0436434	0.997	1637
										REACTOME_MRNA_DECAY_BY_3_TO_5_EXORIBONUCLEASE	16	-0.577255	-1.57802	0.0296846	0.0436492	0.997	3920
										REACTOME_RNA_POLYMERASE_II_TRANSCRIBES_SNRNA_GENES	70	-0.408375	-1.57387	0.00547445	0.0449302	0.998	3156
										REACTOME_MITOCHONDRIAL_BIOGENESIS	61	-0.424064	-1.57216	0.0140351	0.0453043	0.998	1502
										REACTOME_MITOTIC_METAPHASE_AND_ANAPHASE	211	-0.348684	-1.56806	0	0.0466178	0.998	2269
										REACTOME_TRAF6_MEDIATED_NF_KB_ACTIVATION	18	-0.544292	-1.56483	0.0279851	0.0476801	1	1524
										REACTOME_SIGNALING_BY_HEDGEHOG	110	-0.37723	-1.56308	0.00998336	0.0479971	1	1942
										REACTOME_NUCLEAR_ENVELOPE_BREAKDOWN	50	-0.425117	-1.54881	0.0184162	0.0536337	1	2672
										REACTOME_ATF4_ACTIVATES_GENES_IN_RESPONSE_TO_ENDOPLASMIC_RETICULUM_STRESS	22	-0.509696	-1.5426	0.0338078	0.0561482	1	2472
										REACTOME_SEPARATION_OF_SISTER_CHROMATIDS	169	-0.346755	-1.53869	0.00323102	0.0574974	1	2650
										REACTOME_ACTIVATION_OF_AMPK_DOWNSTREAM_OF_NMDARS	15	-0.570767	-1.53503	0.0384615	0.0588478	1	2435
										REACTOME_DNA_STRAND_ELONGATION	32	-0.462485	-1.53366	0.0215054	0.0592012	1	3388
										REACTOME_INTERCONVERSION_OF_NUCLEOTIDE_DI_AND_TRIPHOSPHATES	20	-0.522266	-1.52851	0.0372439	0.0613403	1	930
										REACTOME_ACTIVATION_OF_ATR_IN_RESPONSE_TO_REPLICATION_STRESS	35	-0.448665	-1.51982	0.025878	0.0655025	1	2971
										REACTOME_SUMOYLATION_OF_DNA_REPLICATION_PROTEINS	44	-0.437957	-1.51941	0.0187075	0.0653633	1	3139
										REACTOME_SLC_TRANSPORTER_DISORDERS	46	-0.433231	-1.51743	0.0290698	0.0660652	1	2309
										REACTOME_EPHB_MEDIATED_FORWARD_SIGNALING	28	-0.48132	-1.51481	0.0412186	0.0670716	1	3964
										REACTOME_SIGNALING_BY_NOTCH	132	-0.350573	-1.48535	0.0110236	0.0821276	1	1942
										REACTOME_METABOLISM_OF_STEROIDS	85	-0.37194	-1.47573	0.0193322	0.0876701	1	2482
										REACTOME_RESPONSE_TO_ELEVATED_PLATELET_CYTOSOLIC_CA2_	56	-0.397393	-1.46987	0.029877	0.0907818	1	2291
										REACTOME_PCNA_DEPENDENT_LONG_PATCH_BASE_EXCISION_REPAIR	21	-0.492456	-1.46864	0.0443686	0.0911559	1	2282
										REACTOME_NUCLEAR_EVENTS_KINASE_AND_TRANSCRIPTION_FACTOR_ACTIVATION_	42	-0.42702	-1.45591	0.048474	0.0993192	1	1128
										REACTOME_TELOMERE_EXTENSION_BY_TELOMERASE	21	-0.496638	-1.45545	0.0553571	0.0991645	1	1644
										REACTOME_POTENTIAL_THERAPEUTICS_FOR_SARS	30	-0.451382	-1.44877	0.0506993	0.103363	1	1159
										REACTOME_DISEASES_ASSOCIATED_WITH_GLYCOSYLATION_PRECURSOR_BIOSYNTHESIS	16	-0.508948	-1.44467	0.0796964	0.105866	1	2357
										REACTOME_EXTENSION_OF_TELOMERES	47	-0.406438	-1.44359	0.048474	0.10622	1	3253
										REACTOME_SELECTIVE_AUTOPHAGY	60	-0.386238	-1.44329	0.0265487	0.105949	1	2100
										REACTOME_TP53_REGULATES_TRANSCRIPTION_OF_DNA_REPAIR_GENES	54	-0.389644	-1.43994	0.03367	0.107856	1	3270
										REACTOME_MICRORNA_MIRNA_BIOGENESIS	23	-0.475926	-1.43575	0.0750469	0.110248	1	1887
										REACTOME_METABOLISM_OF_CARBOHYDRATES	165	-0.325653	-1.43564	0.0116473	0.109839	1	2863
										REACTOME_MYD88_INDEPENDENT_TLR4_CASCADE_	80	-0.358082	-1.43394	0.0372881	0.11043	1	1858
										REACTOME_METABOLISM_OF_COFACTORS	15	-0.536129	-1.43368	0.0817844	0.110079	1	447
										REACTOME_TNF_SIGNALING	37	-0.424999	-1.42653	0.0445633	0.114944	1	1437
										REACTOME_RESPONSE_OF_MTB_TO_PHAGOCYTOSIS	21	-0.473114	-1.42646	0.0613718	0.114474	1	2302
										REACTOME_NUCLEOTIDE_EXCISION_REPAIR	106	-0.349658	-1.42402	0.0182119	0.115938	1	3605
										REACTOME_TRANSCRIPTIONAL_REGULATION_OF_WHITE_ADIPOCYTE_DIFFERENTIATION	59	-0.387316	-1.42293	0.0389381	0.116275	1	1431
										REACTOME_INFECTION_WITH_MYCOBACTERIUM_TUBERCULOSIS	22	-0.47268	-1.42112	0.0736086	0.11717	1	2302
										REACTOME_MITOCHONDRIAL_CALCIUM_ION_TRANSPORT	19	-0.49196	-1.42094	0.0710382	0.116847	1	1983
										REACTOME_NUCLEOTIDE_BINDING_DOMAIN_LEUCINE_RICH_REPEAT_CONTAINING_RECEPTOR_NLR_SIGNALING_PATHWAYS	41	-0.401563	-1.4161	0.0496575	0.120077	1	1376
										REACTOME_IRON_UPTAKE_AND_TRANSPORT	37	-0.416747	-1.41433	0.0589255	0.120842	1	1665
										REACTOME_NONSENSE_MEDIATED_DECAY_NMD_	111	-0.341473	-1.41229	0.0226537	0.12186	1	1870
										REACTOME_GLOBAL_GENOME_NUCLEOTIDE_EXCISION_REPAIR_GG_NER_	81	-0.361318	-1.41122	0.0320405	0.122183	1	3402
										REACTOME_CITRIC_ACID_CYCLE_TCA_CYCLE_	20	-0.484499	-1.41012	0.0750916	0.122561	1	3623
										REACTOME_TRANSCRIPTIONAL_ACTIVATION_OF_MITOCHONDRIAL_BIOGENESIS	45	-0.401836	-1.40793	0.0606586	0.123838	1	1502
										REACTOME_CELL_CYCLE_CHECKPOINTS	236	-0.307575	-1.40674	0.00782473	0.124227	1	2380
										REACTOME_MITOTIC_G2_G2_M_PHASES	178	-0.313799	-1.40584	0.0115132	0.124368	1	1942
										REACTOME_DISEASES_OF_IMMUNE_SYSTEM	17	-0.500924	-1.40452	0.0896552	0.124931	1	1376
										REACTOME_SELENOAMINO_ACID_METABOLISM	95	-0.344126	-1.39291	0.0318584	0.134202	1	1631
										REACTOME_RAS_PROCESSING	20	-0.470353	-1.39283	0.0988372	0.133747	1	1106
										REACTOME_SIGNALING_BY_WNT	174	-0.316093	-1.39265	0.0183946	0.133339	1	2417
										REACTOME_NEDDYLATION	177	-0.311753	-1.38844	0.00827815	0.136392	1	2670
										REACTOME_CARBOXYTERMINAL_POST_TRANSLATIONAL_MODIFICATIONS_OF_TUBULIN	19	-0.49034	-1.37988	0.0879713	0.143488	1	2435
										REACTOME_FATTY_ACID_METABOLISM	80	-0.35271	-1.36813	0.0614035	0.153961	1	1608
										REACTOME_TOLL_LIKE_RECEPTOR_9_TLR9_CASCADE	76	-0.3465	-1.36754	0.057725	0.153911	1	1376
										REACTOME_RESOLUTION_OF_AP_SITES_VIA_THE_MULTIPLE_NUCLEOTIDE_PATCH_REPLACEMENT_PATHWAY	24	-0.446487	-1.3595	0.0871143	0.16115	1	3542
										REACTOME_TOLL_LIKE_RECEPTOR_10_TLR10_CASCADE	69	-0.348128	-1.3573	0.0576271	0.162716	1	1376
										REACTOME_RESPONSE_OF_EIF2AK4_GCN2_TO_AMINO_ACID_DEFICIENCY	93	-0.331764	-1.34423	0.0508772	0.175755	1	1098
										REACTOME_NERVOUS_SYSTEM_DEVELOPMENT	332	-0.2828	-1.34212	0.00792393	0.177386	1	2621
										REACTOME_INHIBITION_OF_DNA_RECOMBINATION_AT_TELOMERE	19	-0.464402	-1.34141	0.114385	0.177339	1	3700
										REACTOME_FORMATION_OF_TC_NER_PRE_INCISION_COMPLEX	50	-0.372791	-1.34125	0.0848375	0.176817	1	3605
										REACTOME_PROCESSING_OF_INTRONLESS_PRE_MRNAS	19	-0.463866	-1.33997	0.115174	0.177442	1	3975
										REACTOME_NEUTROPHIL_DEGRANULATION	289	-0.28765	-1.33984	0.00613497	0.176887	1	2123
										REACTOME_SIGNALING_BY_NUCLEAR_RECEPTORS	142	-0.310741	-1.33412	0.017301	0.182307	1	1994
										REACTOME_KSRP_KHSRP_BINDS_AND_DESTABILIZES_MRNA	16	-0.479939	-1.32522	0.124314	0.191913	1	2351
										REACTOME_DEVELOPMENTAL_BIOLOGY	477	-0.270003	-1.31846	0.00453172	0.199041	1	1678
										REACTOME_PINK1_PRKN_MEDIATED_MITOPHAGY	18	-0.466471	-1.31712	0.130354	0.199981	1	2369
										REACTOME_INTEGRATION_OF_ENERGY_METABOLISM	50	-0.364408	-1.31709	0.0834813	0.199258	1	1747
										REACTOME_ESTROGEN_DEPENDENT_GENE_EXPRESSION	73	-0.336684	-1.31388	0.0847458	0.202288	1	1994
										REACTOME_PYRUVATE_METABOLISM_AND_CITRIC_ACID_TCA_CYCLE	42	-0.368734	-1.31365	0.106422	0.201783	1	3405
										REACTOME_NOD1_2_SIGNALING_PATHWAY	29	-0.411377	-1.31065	0.127469	0.204636	1	1376
										REACTOME_INTERFERON_GAMMA_SIGNALING	52	-0.362713	-1.30709	0.0928962	0.20848	1	2088
										REACTOME_DISEASES_OF_SIGNAL_TRANSDUCTION_BY_GROWTH_FACTOR_RECEPTORS_AND_SECOND_MESSENGERS	264	-0.278875	-1.30663	0.0232558	0.208145	1	1887
										REACTOME_MITOPHAGY	24	-0.426371	-1.3062	0.130354	0.207796	1	2369
										REACTOME_GAP_FILLING_DNA_REPAIR_SYNTHESIS_AND_LIGATION_IN_GG_NER	25	-0.420652	-1.30564	0.124777	0.207731	1	2282
										REACTOME_CHROMOSOME_MAINTENANCE	83	-0.331195	-1.30379	0.0773109	0.209016	1	3142
										REACTOME_NUCLEOBASE_CATABOLISM	18	-0.467261	-1.30325	0.130208	0.208959	1	2844
										REACTOME_APOPTOTIC_FACTOR_MEDIATED_RESPONSE	15	-0.475085	-1.30298	0.162571	0.20853	1	1594
										REACTOME_SYNTHESIS_OF_SUBSTRATES_IN_N_GLYCAN_BIOSYTHESIS	39	-0.381508	-1.29934	0.0972973	0.212213	1	2357
										REACTOME_BIOSYNTHESIS_OF_THE_N_GLYCAN_PRECURSOR_DOLICHOL_LIPID_LINKED_OLIGOSACCHARIDE_LLO_AND_TRANSFER_TO_A_NASCENT_PROTEIN	53	-0.352069	-1.29925	0.0958904	0.211555	1	2357
										REACTOME_CHAPERONE_MEDIATED_AUTOPHAGY	17	-0.469064	-1.29804	0.151737	0.212106	1	226
										REACTOME_TOLL_LIKE_RECEPTOR_TLR1_TLR2_CASCADE	75	-0.32946	-1.29693	0.0776173	0.212565	1	1376
										REACTOME_BUTYRATE_RESPONSE_FACTOR_1_BRF1_BINDS_AND_DESTABILIZES_MRNA	17	-0.466142	-1.29357	0.140794	0.215896	1	3709
										REACTOME_AMINO_ACID_TRANSPORT_ACROSS_THE_PLASMA_MEMBRANE	16	-0.470035	-1.29157	0.157895	0.217492	1	1766
										REACTOME_INTRACELLULAR_SIGNALING_BY_SECOND_MESSENGERS	216	-0.285214	-1.29092	0.0297806	0.217406	1	2656
										REACTOME_MITOCHONDRIAL_TRNA_AMINOACYLATION	16	-0.471364	-1.28342	0.165029	0.225779	1	3629
										REACTOME_ASPARAGINE_N_LINKED_GLYCOSYLATION	229	-0.277656	-1.27661	0.0451713	0.233802	1	2559
										REACTOME_ABERRANT_REGULATION_OF_MITOTIC_G1_S_TRANSITION_IN_CANCER_DUE_TO_RB1_DEFECTS	15	-0.469896	-1.27413	0.170956	0.236008	1	1479
										REACTOME_DUAL_INCISION_IN_TC_NER	62	-0.338504	-1.27085	0.119377	0.239507	1	3605
										REACTOME_SEMAPHORIN_INTERACTIONS	37	-0.374998	-1.26819	0.143885	0.242384	1	244
										REACTOME_TOLL_LIKE_RECEPTOR_4_TLR4_CASCADE	97	-0.309428	-1.26255	0.103333	0.249168	1	1858
										REACTOME_TRANSCRIPTION_COUPLED_NUCLEOTIDE_EXCISION_REPAIR_TC_NER_	75	-0.330205	-1.26005	0.0948419	0.251466	1	3605
										REACTOME_SIGNALING_BY_NTRKS	89	-0.314624	-1.25995	0.105172	0.250749	1	1128
										REACTOME_RHO_GTPASES_ACTIVATE_IQGAPS	20	-0.432333	-1.2544	0.171735	0.257418	1	2435
										REACTOME_CELL_CYCLE_MITOTIC	454	-0.252587	-1.24256	0.0373692	0.273428	1	2282
										REACTOME_VEGFR2_MEDIATED_CELL_PROLIFERATION	15	-0.460728	-1.23653	0.192727	0.281037	1	297
										REACTOME_RIPK1_MEDIATED_REGULATED_NECROSIS	16	-0.441329	-1.23336	0.208487	0.2847	1	1858
										REACTOME_TRISTETRAPROLIN_TTP_ZFP36_BINDS_AND_DESTABILIZES_MRNA	17	-0.440686	-1.23215	0.207904	0.285581	1	3768
										REACTOME_DOWNREGULATION_OF_TGF_BETA_RECEPTOR_SIGNALING	23	-0.405064	-1.22507	0.195462	0.29572	1	2554
										REACTOME_PHASE_II_CONJUGATION_OF_COMPOUNDS	35	-0.362529	-1.22185	0.176909	0.299939	1	3172
										REACTOME_ACTIVATION_OF_ANTERIOR_HOX_GENES_IN_HINDBRAIN_DEVELOPMENT_DURING_EARLY_EMBRYOGENESIS	38	-0.357625	-1.21704	0.17851	0.306736	1	3077
										REACTOME_TOLL_LIKE_RECEPTOR_CASCADES	108	-0.296345	-1.21539	0.111498	0.308385	1	2008
										REACTOME_DEADENYLATION_DEPENDENT_MRNA_DECAY	53	-0.332484	-1.21382	0.164645	0.30966	1	3725
										REACTOME_DNA_DAMAGE_RECOGNITION_IN_GG_NER	37	-0.354136	-1.21312	0.175439	0.309742	1	3402
										REACTOME_UNFOLDED_PROTEIN_RESPONSE_UPR_	78	-0.310006	-1.20868	0.130288	0.315652	1	2351
										REACTOME_TRANSFERRIN_ENDOCYTOSIS_AND_RECYCLING	17	-0.432637	-1.20648	0.237354	0.318063	1	1256
										REACTOME_SEALING_OF_THE_NUCLEAR_ENVELOPE_NE_BY_ESCRT_III	19	-0.418986	-1.20165	0.226937	0.324856	1	2841
										REACTOME_TRANSLESION_SYNTHESIS_BY_POLK	17	-0.421395	-1.20084	0.226714	0.325166	1	3996
										REACTOME_SIGNALING_BY_SCF_KIT	30	-0.368856	-1.19942	0.198594	0.326314	1	2236
										REACTOME_PIWI_INTERACTING_RNA_PIRNA_BIOGENESIS	15	-0.439053	-1.19434	0.251938	0.333778	1	1887
										REACTOME_TRANSLESION_SYNTHESIS_BY_POLH	18	-0.422685	-1.1915	0.224335	0.337545	1	2987
										REACTOME_SIGNALING_BY_RETINOIC_ACID	18	-0.412397	-1.18793	0.243682	0.342691	1	2354
										REACTOME_DISEASES_OF_MITOTIC_CELL_CYCLE	34	-0.35893	-1.18783	0.225177	0.341772	1	1794
										REACTOME_GAMMA_CARBOXYLATION_HYPUSINE_FORMATION_AND_ARYLSULFATASE_ACTIVATION	22	-0.39314	-1.18529	0.229508	0.344902	1	1916
										REACTOME_SIGNALING_BY_TGF_BETA_RECEPTOR_COMPLEX	62	-0.310543	-1.17693	0.194783	0.358676	1	2714
										REACTOME_M_PHASE	326	-0.244835	-1.1768	0.103395	0.357753	1	2269
										REACTOME_REGULATION_OF_LIPID_METABOLISM_BY_PPARALPHA	84	-0.297656	-1.17227	0.188333	0.364735	1	1624
										REACTOME_NEURONAL_SYSTEM	114	-0.280639	-1.17136	0.168111	0.365136	1	1745
										REACTOME_FORMATION_OF_THE_BETA_CATENIN_TCF_TRANSACTIVATING_COMPLEX	25	-0.374103	-1.16505	0.235612	0.375506	1	2417
										REACTOME_ESR_MEDIATED_SIGNALING	110	-0.283486	-1.16496	0.191781	0.374475	1	1994
										REACTOME_MTORC1_MEDIATED_SIGNALLING	23	-0.385384	-1.16201	0.236842	0.378731	1	2542
										REACTOME_MITOTIC_PROPHASE	78	-0.298036	-1.15512	0.222222	0.38981	1	2672
										REACTOME_SUMOYLATION_OF_DNA_DAMAGE_RESPONSE_AND_REPAIR_PROTEINS	71	-0.297162	-1.14909	0.229167	0.3999	1	3152
										REACTOME_TRANSCRIPTIONAL_REGULATION_OF_GRANULOPOIESIS	21	-0.385452	-1.14886	0.271863	0.399049	1	1479
										REACTOME_PLATELET_ACTIVATION_SIGNALING_AND_AGGREGATION	121	-0.273879	-1.14826	0.18887	0.398881	1	2562
										REACTOME_APOPTOTIC_CLEAVAGE_OF_CELLULAR_PROTEINS	25	-0.369539	-1.14737	0.274074	0.399388	1	1875
										REACTOME_ACTIVATION_OF_NMDA_RECEPTORS_AND_POSTSYNAPTIC_EVENTS	45	-0.331358	-1.14575	0.22963	0.401073	1	2564
										REACTOME_DISEASES_OF_PROGRAMMED_CELL_DEATH	19	-0.397713	-1.14557	0.290019	0.400132	1	1705
										REACTOME_GAP_JUNCTION_TRAFFICKING_AND_REGULATION	18	-0.409792	-1.14257	0.304183	0.404766	1	2621
										REACTOME_SENESCENCE_ASSOCIATED_SECRETORY_PHENOTYPE_SASP_	41	-0.323774	-1.14252	0.263441	0.403602	1	1794
										REACTOME_CLASS_I_MHC_MEDIATED_ANTIGEN_PROCESSING_PRESENTATION	294	-0.23977	-1.14133	0.145997	0.404598	1	2697
										REACTOME_CELL_SURFACE_INTERACTIONS_AT_THE_VASCULAR_WALL	53	-0.31342	-1.13801	0.244863	0.409781	1	616
										REACTOME_CYCLIN_D_ASSOCIATED_EVENTS_IN_G1	39	-0.330357	-1.13604	0.265271	0.412405	1	1637
										REACTOME_TRANSLESION_SYNTHESIS_BY_Y_FAMILY_DNA_POLYMERASES_BYPASSES_LESIONS_ON_DNA_TEMPLATE	35	-0.335513	-1.12912	0.257299	0.424899	1	3253
										REACTOME_COSTIMULATION_BY_THE_CD28_FAMILY	44	-0.318541	-1.12822	0.261181	0.425386	1	2919
										REACTOME_TGF_BETA_RECEPTOR_SIGNALING_ACTIVATES_SMADS	29	-0.354919	-1.12537	0.253676	0.429564	1	2554
										REACTOME_SUMOYLATION	138	-0.26163	-1.12389	0.237316	0.431059	1	3208
										REACTOME_TP53_REGULATES_METABOLIC_GENES	76	-0.292472	-1.12271	0.238501	0.432074	1	1958
										REACTOME_TICAM1_RIP1_MEDIATED_IKK_COMPLEX_RECRUITMENT	16	-0.41209	-1.1218	0.328273	0.432574	1	1794
										REACTOME_SIGNALLING_TO_ERKS	26	-0.365523	-1.12127	0.281955	0.432264	1	719
										REACTOME_DNA_REPAIR	253	-0.239537	-1.11917	0.186813	0.435121	1	3421
										REACTOME_TRIGLYCERIDE_METABOLISM	16	-0.404993	-1.11825	0.326923	0.435591	1	564
										REACTOME_SIGNALING_BY_FGFR2_IN_DISEASE	25	-0.364429	-1.11769	0.315985	0.4353	1	1887
										REACTOME_APOPTOTIC_EXECUTION_PHASE	32	-0.343254	-1.1056	0.311688	0.458508	1	2103
										REACTOME_TRANSCRIPTIONAL_REGULATION_BY_TP53	308	-0.232196	-1.10133	0.205502	0.465623	1	2609
										REACTOME_BMAL1_CLOCK_NPAS2_ACTIVATES_CIRCADIAN_GENE_EXPRESSION	18	-0.388795	-1.10107	0.330258	0.464833	1	1359
										REACTOME_CLASS_A_1_RHODOPSIN_LIKE_RECEPTORS_	23	-0.363668	-1.09871	0.331481	0.468472	1	885
										REACTOME_SIGNALING_BY_TGFB_FAMILY_MEMBERS	70	-0.289265	-1.09624	0.308348	0.472263	1	2714
										REACTOME_RESOLUTION_OF_ABASIC_SITES_AP_SITES_	37	-0.335529	-1.09593	0.313761	0.471555	1	2386
										REACTOME_TRANSMISSION_ACROSS_CHEMICAL_SYNAPSES	89	-0.271687	-1.09516	0.272566	0.471806	1	1944
										REACTOME_RECOGNITION_OF_DNA_DAMAGE_BY_PCNA_CONTAINING_REPLICATION_COMPLEX	30	-0.337193	-1.09261	0.315217	0.475492	1	2698
										REACTOME_SIGNALING_BY_KIT_IN_DISEASE	15	-0.399533	-1.09087	0.328947	0.477672	1	1214
										REACTOME_MISMATCH_REPAIR	15	-0.398765	-1.08697	0.354015	0.484238	1	1838
										REACTOME_SIGNALING_BY_FGFR	49	-0.304656	-1.08553	0.329352	0.485865	1	2511
										REACTOME_LAGGING_STRAND_SYNTHESIS	20	-0.376961	-1.08108	0.362429	0.493748	1	3388
										REACTOME_BBSOME_MEDIATED_CARGO_TARGETING_TO_CILIUM	16	-0.388775	-1.07799	0.362292	0.499004	1	1384
										REACTOME_TRANSPORT_OF_INORGANIC_CATIONS_ANIONS_AND_AMINO_ACIDS_OLIGOPEPTIDES	42	-0.31262	-1.07432	0.36136	0.505108	1	1766
										REACTOME_LISTERIA_MONOCYTOGENES_ENTRY_INTO_HOST_CELLS	16	-0.387227	-1.07251	0.373308	0.507456	1	1367
										REACTOME_DDX58_IFIH1_MEDIATED_INDUCTION_OF_INTERFERON_ALPHA_BETA	53	-0.297438	-1.07243	0.32	0.506161	1	2783
										REACTOME_TELOMERE_C_STRAND_LAGGING_STRAND_SYNTHESIS	32	-0.321693	-1.06772	0.345826	0.514746	1	4000
										REACTOME_DISEASES_OF_GLYCOSYLATION	50	-0.300023	-1.06553	0.345878	0.518092	1	2496
										REACTOME_TRANSCRIPTION_OF_E2F_TARGETS_UNDER_NEGATIVE_CONTROL_BY_DREAM_COMPLEX	18	-0.375626	-1.0628	0.396617	0.522531	1	818
										REACTOME_OVARIAN_TUMOR_DOMAIN_PROTEASES	31	-0.328927	-1.06226	0.382716	0.522132	1	1794
										REACTOME_SIGNALING_BY_FGFR2	46	-0.297298	-1.06159	0.344291	0.522097	1	2178
										REACTOME_SMAD2_SMAD3_SMAD4_HETEROTRIMER_REGULATES_TRANSCRIPTION	27	-0.335167	-1.05857	0.365348	0.527172	1	1479
										REACTOME_ANTIGEN_PROCESSING_UBIQUITINATION_PROTEASOME_DEGRADATION	249	-0.228762	-1.05648	0.313916	0.530326	1	2682
										REACTOME_DISASSEMBLY_OF_THE_DESTRUCTION_COMPLEX_AND_RECRUITMENT_OF_AXIN_TO_THE_MEMBRANE	22	-0.361238	-1.05382	0.374322	0.534755	1	588
										REACTOME_CARGO_CONCENTRATION_IN_THE_ER	21	-0.356862	-1.05369	0.402482	0.533558	1	2534
										REACTOME_AUTOPHAGY	117	-0.253355	-1.05316	0.341463	0.533188	1	2100
										REACTOME_TERMINATION_OF_TRANSLESION_DNA_SYNTHESIS	29	-0.332174	-1.05139	0.375445	0.53537	1	2725
										REACTOME_L1CAM_INTERACTIONS	53	-0.286193	-1.04034	0.365052	0.558292	1	2958
										REACTOME_INTERLEUKIN_17_SIGNALING	56	-0.285883	-1.03937	0.390285	0.558805	1	1376
										REACTOME_EUKARYOTIC_TRANSLATION_ELONGATION	87	-0.257324	-1.0346	0.396552	0.568086	1	1005
										REACTOME_DNA_DAMAGE_BYPASS	44	-0.290526	-1.02703	0.429856	0.58401	1	3253
										REACTOME_IRE1ALPHA_ACTIVATES_CHAPERONES	43	-0.29586	-1.02506	0.404973	0.587054	1	2280
										REACTOME_DEATH_RECEPTOR_SIGNALLING	97	-0.250724	-1.02052	0.421875	0.59584	1	943
										REACTOME_SIGNALING_BY_EGFR_IN_CANCER	17	-0.368154	-1.01952	0.433028	0.596389	1	297
										REACTOME_TRANSPORT_TO_THE_GOLGI_AND_SUBSEQUENT_MODIFICATION	138	-0.238598	-1.01731	0.420032	0.599744	1	2559
										REACTOME_CONSTITUTIVE_SIGNALING_BY_LIGAND_RESPONSIVE_EGFR_CANCER_VARIANTS	17	-0.368154	-1.01679	0.439759	0.599253	1	297
										REACTOME_ACTIVATED_TAK1_MEDIATES_P38_MAPK_ACTIVATION	19	-0.351146	-1.01587	0.432485	0.599682	1	1260
										REACTOME_HOMOLOGY_DIRECTED_REPAIR	94	-0.253997	-1.01563	0.425129	0.598611	1	3421
										REACTOME_REGULATION_OF_INSULIN_SECRETION	30	-0.317743	-1.01551	0.430403	0.597279	1	1747
										REACTOME_SRP_DEPENDENT_COTRANSLATIONAL_PROTEIN_TARGETING_TO_MEMBRANE	107	-0.245297	-1.01505	0.414023	0.596651	1	2823
										REACTOME_IKK_COMPLEX_RECRUITMENT_MEDIATED_BY_RIP1	18	-0.355954	-1.01245	0.445804	0.60075	1	1794
										REACTOME_DUAL_INCISION_IN_GG_NER	39	-0.300896	-1.01185	0.429825	0.600505	1	3402
										REACTOME_BIOLOGICAL_OXIDATIONS	59	-0.268792	-1.00509	0.45913	0.614364	1	911
										REACTOME_PYRUVATE_METABOLISM	21	-0.332233	-1.00185	0.454212	0.620415	1	1041
										REACTOME_ER_TO_GOLGI_ANTEROGRADE_TRANSPORT	118	-0.23683	-0.994918	0.467577	0.634894	1	2534
										REACTOME_DEADENYLATION_OF_MRNA	22	-0.33475	-0.992425	0.463687	0.638839	1	1355
										REACTOME_POLYMERASE_SWITCHING_ON_THE_C_STRAND_OF_THE_TELOMERE	24	-0.32137	-0.991042	0.464912	0.64051	1	3700
										REACTOME_UPTAKE_AND_ACTIONS_OF_BACTERIAL_TOXINS	16	-0.360435	-0.988985	0.496377	0.64368	1	930
										REACTOME_REGULATION_OF_TP53_ACTIVITY_THROUGH_ACETYLATION	28	-0.302515	-0.988961	0.454894	0.642058	1	3386
										REACTOME_REGULATION_OF_TP53_ACTIVITY_THROUGH_PHOSPHORYLATION	82	-0.247493	-0.985078	0.470187	0.649436	1	2971
										REACTOME_G0_AND_EARLY_G1	25	-0.315993	-0.984082	0.484906	0.650048	1	818
										REACTOME_NEUROTRANSMITTER_RECEPTORS_AND_POSTSYNAPTIC_SIGNAL_TRANSMISSION	72	-0.246248	-0.969802	0.507273	0.682658	1	2564
										REACTOME_REGULATION_OF_PTEN_GENE_TRANSCRIPTION	55	-0.263273	-0.969066	0.488136	0.682709	1	1958
										REACTOME_TRANSLOCATION_OF_SLC2A4_GLUT4_TO_THE_PLASMA_MEMBRANE	56	-0.264725	-0.964357	0.524823	0.692359	1	2212
										REACTOME_INITIATION_OF_NUCLEAR_ENVELOPE_NE_REFORMATION	19	-0.330943	-0.961737	0.504554	0.696467	1	2178
										REACTOME_COPI_MEDIATED_ANTEROGRADE_TRANSPORT	78	-0.241569	-0.955907	0.550347	0.70882	1	2443
										REACTOME_BASE_EXCISION_REPAIR	44	-0.276163	-0.953876	0.543706	0.711864	1	2386
										REACTOME_DNA_DOUBLE_STRAND_BREAK_REPAIR	117	-0.230914	-0.952775	0.582508	0.712766	1	3421
										REACTOME_PROCESSING_OF_DNA_DOUBLE_STRAND_BREAK_ENDS	57	-0.252394	-0.948632	0.533575	0.720781	1	3089
										REACTOME_REGULATION_OF_RUNX1_EXPRESSION_AND_ACTIVITY	15	-0.349111	-0.94769	0.516068	0.721217	1	1814
										REACTOME_CIRCADIAN_CLOCK	54	-0.260406	-0.945464	0.556114	0.724776	1	2138
										REACTOME_G_ALPHA_Q_SIGNALLING_EVENTS	51	-0.259335	-0.941045	0.552102	0.733607	1	916
										REACTOME_MAPK_TARGETS_NUCLEAR_EVENTS_MEDIATED_BY_MAP_KINASES	26	-0.299627	-0.940362	0.54461	0.733414	1	113
										REACTOME_SIGNALING_BY_PTK6	32	-0.287815	-0.936014	0.54512	0.741962	1	619
										REACTOME_TP53_REGULATES_TRANSCRIPTION_OF_ADDITIONAL_CELL_CYCLE_GENES_WHOSE_EXACT_ROLE_IN_THE_P53_PATHWAY_REMAIN_UNCERTAIN	18	-0.325128	-0.935255	0.55292	0.741749	1	1253
										REACTOME_G_ALPHA_Z_SIGNALLING_EVENTS	18	-0.330219	-0.93196	0.549729	0.747635	1	2092
										REACTOME_STIMULI_SENSING_CHANNELS	31	-0.292114	-0.930043	0.551913	0.750382	1	2252
										REACTOME_E3_UBIQUITIN_LIGASES_UBIQUITINATE_TARGET_PROTEINS	40	-0.26581	-0.929485	0.556719	0.749819	1	3504
										REACTOME_INSULIN_RECEPTOR_RECYCLING	15	-0.341491	-0.927742	0.55292	0.752147	1	1256
										REACTOME_GENERATION_OF_SECOND_MESSENGER_MOLECULES	15	-0.34366	-0.918326	0.57377	0.772692	1	3280
										REACTOME_ION_CHANNEL_TRANSPORT	69	-0.234362	-0.913792	0.617647	0.781856	1	2252
										REACTOME_HEMOSTASIS	284	-0.194937	-0.912228	0.721712	0.783588	1	2649
										REACTOME_SIGNALING_BY_WNT_IN_CANCER	21	-0.310459	-0.907869	0.590133	0.791949	1	588
										REACTOME_TRANSCRIPTIONAL_ACTIVITY_OF_SMAD2_SMAD3_SMAD4_HETEROTRIMER	39	-0.264514	-0.906132	0.611702	0.794119	1	3435
										REACTOME_SPHINGOLIPID_DE_NOVO_BIOSYNTHESIS	26	-0.291959	-0.904961	0.610714	0.794863	1	1532
										REACTOME_INTERLEUKIN_2_FAMILY_SIGNALING	25	-0.290919	-0.901369	0.589091	0.801228	1	1214
										REACTOME_G1_S_SPECIFIC_TRANSCRIPTION	27	-0.286198	-0.900217	0.603978	0.801862	1	1838
										REACTOME_TRANSCRIPTIONAL_REGULATION_BY_MECP2	38	-0.266666	-0.886134	0.661896	0.832702	1	1454
										REACTOME_FCERI_MEDIATED_MAPK_ACTIVATION	26	-0.287747	-0.885684	0.638095	0.831677	1	297
										REACTOME_RORA_ACTIVATES_GENE_EXPRESSION	16	-0.320449	-0.882884	0.627273	0.836153	1	1359
										REACTOME_IMMUNOREGULATORY_INTERACTIONS_BETWEEN_A_LYMPHOID_AND_A_NON_LYMPHOID_CELL	28	-0.280122	-0.882716	0.652174	0.83458	1	937
										REACTOME_METABOLISM_OF_LIPIDS	400	-0.181523	-0.881343	0.855685	0.835699	1	1650
										REACTOME_VEGFR2_MEDIATED_VASCULAR_PERMEABILITY	20	-0.307449	-0.880628	0.628521	0.835324	1	2764
										REACTOME_DEACTIVATION_OF_THE_BETA_CATENIN_TRANSACTIVATING_COMPLEX	26	-0.277154	-0.880007	0.64663	0.834708	1	4057
										REACTOME_FORMATION_OF_INCISION_COMPLEX_IN_GG_NER	41	-0.256599	-0.87856	0.658457	0.836061	1	3602
										REACTOME_CARGO_TRAFFICKING_TO_THE_PERICILIARY_MEMBRANE	38	-0.256815	-0.878321	0.681818	0.834724	1	1671
										REACTOME_REGULATION_OF_TP53_ACTIVITY	138	-0.20564	-0.875082	0.763478	0.839973	1	2470
										REACTOME_TRANSCRIPTIONAL_REGULATION_BY_E2F6	33	-0.264933	-0.875078	0.693141	0.837984	1	3077
										REACTOME_EXTRA_NUCLEAR_ESTROGEN_SIGNALING	37	-0.253658	-0.869702	0.662432	0.847781	1	470
										REACTOME_ADORA2B_MEDIATED_ANTI_INFLAMMATORY_CYTOKINES_PRODUCTION	22	-0.294233	-0.868739	0.663044	0.847876	1	519
										REACTOME_SIGNALING_BY_FGFR_IN_DISEASE	41	-0.249082	-0.86789	0.674138	0.847815	1	1887
										REACTOME_DOWNSTREAM_SIGNAL_TRANSDUCTION	21	-0.289721	-0.86715	0.662522	0.847292	1	2598
										REACTOME_CA_DEPENDENT_EVENTS	21	-0.291773	-0.862674	0.672101	0.855047	1	519
										REACTOME_DEFECTS_IN_VITAMIN_AND_COFACTOR_METABOLISM	16	-0.31219	-0.860413	0.677064	0.857724	1	1130
										REACTOME_INTERLEUKIN_RECEPTOR_SHC_SIGNALING	18	-0.299544	-0.860103	0.632058	0.856406	1	1214
										REACTOME_PKMTS_METHYLATE_HISTONE_LYSINES	36	-0.250407	-0.853143	0.708178	0.869042	1	3183
										REACTOME_SIGNALING_BY_RECEPTOR_TYROSINE_KINASES	267	-0.181233	-0.850186	0.888719	0.873475	1	2239
										REACTOME_LYSOSOME_VESICLE_BIOGENESIS	26	-0.270368	-0.849259	0.706835	0.87316	1	3443
										REACTOME_TP53_REGULATES_TRANSCRIPTION_OF_CELL_CYCLE_GENES	42	-0.245835	-0.849104	0.710197	0.871477	1	1479
										REACTOME_N_GLYCAN_TRIMMING_IN_THE_ER_AND_CALNEXIN_CALRETICULIN_CYCLE	33	-0.254362	-0.848127	0.693141	0.871289	1	1616
										REACTOME_PROTEIN_UBIQUITINATION	59	-0.225083	-0.84712	0.747009	0.871318	1	3619
										REACTOME_DISEASES_OF_METABOLISM	100	-0.206635	-0.846452	0.800333	0.870644	1	2496
										REACTOME_MITOCHONDRIAL_FATTY_ACID_BETA_OXIDATION	24	-0.273368	-0.835546	0.724719	0.890748	1	1608
										REACTOME_NETRIN_1_SIGNALING	22	-0.280141	-0.828209	0.716783	0.903202	1	719
										REACTOME_CD28_CO_STIMULATION	25	-0.266875	-0.825676	0.719101	0.906173	1	2919
										REACTOME_CHONDROITIN_SULFATE_DERMATAN_SULFATE_METABOLISM	16	-0.301126	-0.821971	0.715613	0.910875	1	2694
										REACTOME_PROCESSIVE_SYNTHESIS_ON_THE_LAGGING_STRAND	15	-0.303224	-0.817388	0.73638	0.917319	1	2010
										REACTOME_BETA_CATENIN_PHOSPHORYLATION_CASCADE	15	-0.297778	-0.815921	0.702011	0.917821	1	309
										REACTOME_CELLULAR_SENESCENCE	112	-0.197922	-0.814478	0.856164	0.91822	1	3080
										REACTOME_TRAF6_MEDIATED_IRF7_ACTIVATION	15	-0.294228	-0.812505	0.719141	0.919751	1	1524
										REACTOME_AQUAPORIN_MEDIATED_TRANSPORT	17	-0.283944	-0.811091	0.73271	0.920183	1	519
										REACTOME_INTEGRIN_SIGNALING	16	-0.28824	-0.810913	0.720848	0.918409	1	3316
										REACTOME_COPI_INDEPENDENT_GOLGI_TO_ER_RETROGRADE_TRAFFIC	38	-0.233602	-0.807498	0.75763	0.922316	1	1847
										REACTOME_OXIDATIVE_STRESS_INDUCED_SENESCENCE	56	-0.221618	-0.806756	0.796396	0.921623	1	2024
										REACTOME_PLATELET_AGGREGATION_PLUG_FORMATION_	16	-0.28824	-0.80496	0.719101	0.922702	1	3316
										REACTOME_PROCESSIVE_SYNTHESIS_ON_THE_C_STRAND_OF_THE_TELOMERE	19	-0.27758	-0.804725	0.734242	0.921033	1	4000
										REACTOME_NEGATIVE_REGULATION_OF_MET_ACTIVITY	18	-0.287577	-0.797596	0.758748	0.930949	1	1367
										REACTOME_CHROMATIN_MODIFYING_ENZYMES	181	-0.179093	-0.797547	0.91653	0.928973	1	2451
										REACTOME_DETOXIFICATION_OF_REACTIVE_OXYGEN_SPECIES	25	-0.258153	-0.79487	0.790875	0.931406	1	1425
										REACTOME_SIGNALING_BY_PDGFR_IN_DISEASE	16	-0.291583	-0.792226	0.750443	0.933924	1	887
										REACTOME_VASOPRESSIN_REGULATES_RENAL_WATER_HOMEOSTASIS_VIA_AQUAPORINS	17	-0.283944	-0.790828	0.749097	0.934187	1	519
										REACTOME_SUMOYLATION_OF_TRANSCRIPTION_COFACTORS	38	-0.229558	-0.789628	0.83181	0.934068	1	3254
										REACTOME_SARS_COV_INFECTIONS	72	-0.200879	-0.783773	0.885077	0.941523	1	3137
										REACTOME_NOTCH1_INTRACELLULAR_DOMAIN_REGULATES_TRANSCRIPTION	36	-0.233891	-0.782318	0.806104	0.941608	1	1917
										REACTOME_JNK_C_JUN_KINASES_PHOSPHORYLATION_AND_ACTIVATION_MEDIATED_BY_ACTIVATED_HUMAN_TAK1	18	-0.272167	-0.769754	0.788889	0.958529	1	1260
										REACTOME_INTERLEUKIN_3_INTERLEUKIN_5_AND_GM_CSF_SIGNALING	38	-0.223911	-0.76924	0.820106	0.957142	1	2952
										REACTOME_NR1H2_AND_NR1H3_MEDIATED_SIGNALING	26	-0.249064	-0.767959	0.834215	0.956947	1	1814
										REACTOME_G_PROTEIN_MEDIATED_EVENTS	29	-0.240892	-0.767556	0.835793	0.95543	1	519
										REACTOME_NUCLEAR_RECEPTOR_TRANSCRIPTION_PATHWAY	22	-0.253551	-0.765486	0.801085	0.956213	1	331
										REACTOME_RAF_ACTIVATION	29	-0.239301	-0.762216	0.816514	0.95871	1	921
										REACTOME_ION_TRANSPORT_BY_P_TYPE_ATPASES	25	-0.244748	-0.754923	0.841912	0.966449	1	1409
										REACTOME_GOLGI_ASSOCIATED_VESICLE_BIOGENESIS	44	-0.21691	-0.752058	0.847788	0.968095	1	3482
										REACTOME_HDR_THROUGH_HOMOLOGOUS_RECOMBINATION_HRR_	61	-0.200636	-0.74988	0.907666	0.968856	1	2812
										REACTOME_SEMA4D_IN_SEMAPHORIN_SIGNALING	15	-0.275159	-0.748174	0.807829	0.968915	1	244
										REACTOME_SIGNALING_BY_MODERATE_KINASE_ACTIVITY_BRAF_MUTANTS	32	-0.226735	-0.741668	0.869963	0.974964	1	4109
										REACTOME_APC_C_CDC20_MEDIATED_DEGRADATION_OF_CYCLIN_B	24	-0.239518	-0.732152	0.842491	0.984144	1	1794
										REACTOME_VISUAL_PHOTOTRANSDUCTION	17	-0.256671	-0.73012	0.839416	0.984391	1	2201
										REACTOME_MRNA_DECAY_BY_5_TO_3_EXORIBONUCLEASE	15	-0.270088	-0.727574	0.851718	0.985197	1	2517
										REACTOME_PROTEIN_PROTEIN_INTERACTIONS_AT_SYNAPSES	18	-0.256107	-0.727524	0.846442	0.983194	1	1647
										REACTOME_RUNX1_REGULATES_GENES_INVOLVED_IN_MEGAKARYOCYTE_DIFFERENTIATION_AND_PLATELET_FUNCTION	29	-0.228182	-0.726225	0.869176	0.982642	1	795
										REACTOME_INHIBITION_OF_THE_PROTEOLYTIC_ACTIVITY_OF_APC_C_REQUIRED_FOR_THE_ONSET_OF_ANAPHASE_BY_MITOTIC_SPINDLE_CHECKPOINT_COMPONENTS	21	-0.245096	-0.724935	0.838403	0.981986	1	1794
										REACTOME_HDACS_DEACETYLATE_HISTONES	30	-0.226688	-0.724094	0.891501	0.980877	1	1585
										REACTOME_HOMOLOGOUS_DNA_PAIRING_AND_STRAND_EXCHANGE	39	-0.210078	-0.720825	0.890485	0.98227	1	2812
										REACTOME_N_GLYCAN_ANTENNAE_ELONGATION_IN_THE_MEDIAL_TRANS_GOLGI	16	-0.259226	-0.720822	0.835564	0.980217	1	111
										REACTOME_RHO_GTPASES_ACTIVATE_FORMINS	115	-0.172687	-0.716345	0.976068	0.982933	1	2269
										REACTOME_LATE_ENDOSOMAL_MICROAUTOPHAGY	25	-0.23349	-0.712176	0.866171	0.98504	1	15
										REACTOME_COPII_MEDIATED_VESICLE_TRANSPORT	55	-0.193667	-0.709941	0.923858	0.985166	1	2792
										REACTOME_AMINO_ACIDS_REGULATE_MTORC1	40	-0.202017	-0.70162	0.918626	0.990888	1	2795
										REACTOME_NEGATIVE_REGULATION_OF_THE_PI3K_AKT_NETWORK	50	-0.193759	-0.701555	0.934343	0.988884	1	1534
										REACTOME_ERCC6_CSB_AND_EHMT2_G9A_POSITIVELY_REGULATE_RRNA_EXPRESSION	16	-0.256648	-0.700471	0.89009	0.987799	1	2609
										REACTOME_CD209_DC_SIGN_SIGNALING	17	-0.246306	-0.694292	0.881295	0.991158	1	560
										REACTOME_NEGATIVE_REGULATORS_OF_DDX58_IFIH1_SIGNALING	31	-0.214414	-0.69232	0.913201	0.990788	1	2673
										REACTOME_CELL_CELL_COMMUNICATION	49	-0.191037	-0.683494	0.951351	0.995942	1	3305
										REACTOME_EFFECTS_OF_PIP2_HYDROLYSIS	16	-0.254376	-0.679929	0.882033	0.996483	1	916
										REACTOME_MAP2K_AND_MAPK_ACTIVATION	28	-0.218883	-0.678118	0.916221	0.995739	1	3912
										REACTOME_RAB_GERANYLGERANYLATION	35	-0.197226	-0.663499	0.944637	1	1	3558
										REACTOME_MEIOTIC_RECOMBINATION	19	-0.231447	-0.662857	0.924632	1	1	3108
										REACTOME_RUNX1_INTERACTS_WITH_CO_FACTORS_WHOSE_PRECISE_EFFECT_ON_RUNX1_TARGETS_IS_NOT_KNOWN	34	-0.197419	-0.662688	0.958106	1	1	2958
										REACTOME_TRANS_GOLGI_NETWORK_VESICLE_BUDDING	57	-0.175743	-0.661071	0.96944	0.999024	1	3482
										REACTOME_G2_M_DNA_DAMAGE_CHECKPOINT	54	-0.181437	-0.657908	0.959927	0.998972	1	3043
										REACTOME_CTLA4_INHIBITORY_SIGNALING	16	-0.236913	-0.651026	0.90991	1	1	3723
										REACTOME_ABERRANT_REGULATION_OF_MITOTIC_EXIT_IN_CANCER_DUE_TO_RB1_DEFECTS	20	-0.22348	-0.650791	0.935368	0.999196	1	3080
										REACTOME_DISEASES_ASSOCIATED_WITH_N_GLYCOSYLATION_OF_PROTEINS	16	-0.234051	-0.648402	0.911111	0.998554	1	2020
										REACTOME_SYNTHESIS_OF_ACTIVE_UBIQUITIN_ROLES_OF_E1_AND_E2_ENZYMES	29	-0.20353	-0.64722	0.946746	0.997199	1	3619
										REACTOME_REGULATION_OF_INSULIN_LIKE_GROWTH_FACTOR_IGF_TRANSPORT_AND_UPTAKE_BY_INSULIN_LIKE_GROWTH_FACTOR_BINDING_PROTEINS_IGFBPS_	24	-0.214721	-0.647104	0.939716	0.995239	1	1589
										REACTOME_CD28_DEPENDENT_PI3K_AKT_SIGNALING	17	-0.231173	-0.641615	0.930233	0.995935	1	1735
										REACTOME_PHOSPHORYLATION_OF_THE_APC_C	20	-0.218561	-0.640029	0.938547	0.994738	1	1794
										REACTOME_SUMOYLATION_OF_INTRACELLULAR_RECEPTORS	16	-0.22719	-0.632105	0.940631	0.996749	1	3197
										REACTOME_CA2_PATHWAY	32	-0.193589	-0.626573	0.961679	0.997504	1	1814
										REACTOME_MTOR_SIGNALLING	38	-0.182967	-0.619785	0.976744	0.998439	1	2542
										REACTOME_E2F_MEDIATED_REGULATION_OF_DNA_REPLICATION	21	-0.211623	-0.612402	0.944742	0.999267	1	2471
										REACTOME_EGFR_DOWNREGULATION	17	-0.216199	-0.608479	0.94052	0.99877	1	7566
										REACTOME_VXPX_CARGO_TARGETING_TO_CILIUM	17	-0.206919	-0.570681	0.960821	1	1	1671
										REACTOME_CONVERSION_FROM_APC_C_CDC20_TO_APC_C_CDH1_IN_LATE_ANAPHASE	20	-0.197646	-0.567118	0.959075	1	1	1794
										REACTOME_SIGNALING_BY_INSULIN_RECEPTOR	40	-0.165111	-0.559673	0.992895	1	1	1534
										REACTOME_CLATHRIN_MEDIATED_ENDOCYTOSIS	91	-0.136369	-0.54485	1	1	1	3615
										REACTOME_HATS_ACETYLATE_HISTONES	76	-0.136028	-0.536963	0.998131	1	1	3506
										REACTOME_GLUCAGON_LIKE_PEPTIDE_1_GLP1_REGULATES_INSULIN_SECRETION	19	-0.177834	-0.515463	0.990859	1	1	341
										REACTOME_GLYCOGEN_METABOLISM	18	-0.183876	-0.511401	0.987433	1	1	4051
										REACTOME_ONCOGENIC_MAPK_SIGNALING	58	-0.13779	-0.509747	0.998224	1	1	2562
										REACTOME_HEPARAN_SULFATE_HEPARIN_HS_GAG_METABOLISM	17	-0.181241	-0.49651	0.992495	1	1	2294
										REACTOME_CLASS_I_PEROXISOMAL_MEMBRANE_PROTEIN_IMPORT	16	-0.16949	-0.467561	0.99435	1	1	2707
										REACTOME_CASPASE_ACTIVATION_VIA_EXTRINSIC_APOPTOTIC_SIGNALLING_PATHWAY	17	-0.163609	-0.462898	0.98915	1	1	1858
										REACTOME_DNA_DOUBLE_STRAND_BREAK_RESPONSE	35	-0.1366	-0.451963	0.998182	1	1	3089
										REACTOME_SYNTHESIS_OF_PIPS_AT_THE_GOLGI_MEMBRANE	15	-0.151035	-0.410393	0.998081	0.999633	1	4317
