# Supplementary material for: Exon–Intron Differential Analysis Reveals the Role of Competing Endogenous RNAs in Post-Transcriptional Regulation of Translation
Source: Noncoding RNA. 2021 Apr 16;7(2):26. doi: 10.3390/ncrna7020026 (PMC8167571; doi:10.3390/ncrna7020026)
Supplement: Supplementary file 1 [file ncrna-07-00026-s001.zip › Table S2_details of GSEA in fig1.xlsx]

## Sheet: enrichment results
NAME	SIZE	ES	NES	NOM p-val	FDR q-val	FWER p-val	RANK AT MAX		NAME	SIZE	ES	NES	NOM p-val	FDR q-val	FWER p-val	RANK AT MAX
KEGG_RIBOSOME	35	0.839351	2.84172	0	0	0	454		KEGG_SPLICEOSOME	82	-0.515031	-2.17907	0	0.0014056	0.003	809
KEGG_PARKINSONS_DISEASE	59	0.584563	2.22169	0	0	0	1626		KEGG_TIGHT_JUNCTION	47	-0.429425	-1.61131	0.00769231	0.188366	0.551	1264
KEGG_OXIDATIVE_PHOSPHORYLATION	54	0.604127	2.2126	0	0	0	1626		KEGG_HEDGEHOG_SIGNALING_PATHWAY	19	-0.382992	-1.20164	0.222738	1	1	2075
KEGG_HUNTINGTONS_DISEASE	83	0.514629	2.05024	0	0.00240555	0.007	1626		KEGG_BASAL_TRANSCRIPTION_FACTORS	16	-0.398439	-1.1555	0.266204	1	1	723
KEGG_ALZHEIMERS_DISEASE	77	0.505915	1.98909	0	0.00412196	0.015	1626		KEGG_SNARE_INTERACTIONS_IN_VESICULAR_TRANSPORT	18	-0.376673	-1.13942	0.292683	1	1	2510
KEGG_RNA_POLYMERASE	18	0.609022	1.73611	0.00346021	0.0670114	0.254	2020		KEGG_TGF_BETA_SIGNALING_PATHWAY	30	-0.333352	-1.13828	0.254279	0.971909	1	1262
KEGG_GLYCEROPHOSPHOLIPID_METABOLISM	29	0.538918	1.72863	0.00340136	0.0605596	0.268	2199		KEGG_THYROID_CANCER	18	-0.372852	-1.11365	0.282974	0.936333	1	660
KEGG_PYRIMIDINE_METABOLISM	47	0.474378	1.7223	0.00340715	0.0565801	0.286	1324		KEGG_LEUKOCYTE_TRANSENDOTHELIAL_MIGRATION	48	-0.279042	-1.06143	0.361174	1	1	662
KEGG_CARDIAC_MUSCLE_CONTRACTION	27	0.536911	1.69742	0.0033389	0.0641433	0.35	741		KEGG_PROTEASOME	25	-0.311384	-1.03552	0.389022	1	1	426
KEGG_PURINE_METABOLISM	72	0.426129	1.67781	0.00320513	0.0698277	0.411	1706		KEGG_ECM_RECEPTOR_INTERACTION	19	-0.329505	-1.01024	0.448529	0.994613	1	1939
KEGG_VIBRIO_CHOLERAE_INFECTION	24	0.523325	1.63442	0.0108108	0.0958889	0.549	1621		KEGG_PATHOGENIC_ESCHERICHIA_COLI_INFECTION	23	-0.30898	-0.989601	0.46934	0.974549	1	493
KEGG_LYSOSOME	57	0.410497	1.52764	0.0153061	0.2095	0.841	1710		KEGG_VASOPRESSIN_REGULATED_WATER_REABSORPTION	24	-0.278011	-0.902022	0.610451	1	1	1594
KEGG_GLYCEROLIPID_METABOLISM	16	0.554379	1.52388	0.0554562	0.200905	0.847	1598		KEGG_PORPHYRIN_AND_CHLOROPHYLL_METABOLISM	15	-0.317306	-0.896823	0.598655	1	1	1162
KEGG_CITRATE_CYCLE_TCA_CYCLE	22	0.508834	1.51648	0.030853	0.198346	0.865	1819		KEGG_PATHWAYS_IN_CANCER	125	-0.196409	-0.896577	0.746224	1	1	1160
KEGG_ARGININE_AND_PROLINE_METABOLISM	16	0.545421	1.49321	0.0459364	0.221164	0.901	1633		KEGG_T_CELL_RECEPTOR_SIGNALING_PATHWAY	55	-0.226836	-0.883122	0.709845	1	1	1806
KEGG_VASCULAR_SMOOTH_MUSCLE_CONTRACTION	36	0.441607	1.48067	0.0437828	0.22866	0.922	1307		KEGG_AXON_GUIDANCE	43	-0.241135	-0.880788	0.676166	0.947469	1	1081
KEGG_TYPE_II_DIABETES_MELLITUS	23	0.470572	1.44647	0.0641248	0.273447	0.963	1109		KEGG_RENAL_CELL_CARCINOMA	37	-0.229224	-0.825946	0.752998	1	1	834
KEGG_FATTY_ACID_METABOLISM	17	0.505622	1.43673	0.0623853	0.273768	0.972	1019		KEGG_RIG_I_LIKE_RECEPTOR_SIGNALING_PATHWAY	34	-0.232839	-0.823332	0.763723	0.969541	1	1809
KEGG_PPAR_SIGNALING_PATHWAY	18	0.500288	1.42603	0.0818182	0.278235	0.978	1899		KEGG_HOMOLOGOUS_RECOMBINATION	16	-0.273276	-0.800718	0.731602	0.961469	1	6
KEGG_PRIMARY_IMMUNODEFICIENCY	16	0.492572	1.37558	0.112281	0.364412	0.997	1663		KEGG_P53_SIGNALING_PATHWAY	36	-0.217245	-0.782026	0.824257	0.946223	1	867
KEGG_EPITHELIAL_CELL_SIGNALING_IN_HELICOBACTER_PYLORI_INFECTION	31	0.406417	1.35636	0.0909091	0.389528	1	2614		KEGG_BASE_EXCISION_REPAIR	22	-0.24227	-0.762057	0.795556	0.930539	1	859
KEGG_FC_GAMMA_R_MEDIATED_PHAGOCYTOSIS	50	0.36886	1.34925	0.0757825	0.387318	1	2445		KEGG_SMALL_CELL_LUNG_CANCER	41	-0.181026	-0.675532	0.959698	0.980605	1	1939
KEGG_GLYCOLYSIS_GLUCONEOGENESIS	24	0.430583	1.33993	0.0946644	0.392381	1	800		KEGG_APOPTOSIS	52	-0.151085	-0.588629	0.995204	0.980214	1	2692
KEGG_GLUTATHIONE_METABOLISM	23	0.448013	1.33879	0.100733	0.378532	1	1813
KEGG_PANCREATIC_CANCER	40	0.385946	1.32148	0.0901639	0.405366	1	1221
KEGG_PYRUVATE_METABOLISM	20	0.44312	1.30504	0.123729	0.426085	1	904		REACTOME_EUKARYOTIC_TRANSLATION_ELONGATION	37	0.858306	2.96039	0	0	0	454
KEGG_OOCYTE_MEIOSIS	57	0.347564	1.2934	0.0932643	0.43731	1	1182		REACTOME_EUKARYOTIC_TRANSLATION_INITIATION	51	0.782477	2.88169	0	0	0	454
KEGG_VALINE_LEUCINE_AND_ISOLEUCINE_DEGRADATION	27	0.40731	1.29236	0.132743	0.423874	1	1093		REACTOME_SRP_DEPENDENT_COTRANSLATIONAL_PROTEIN_TARGETING_TO_MEMBRANE	54	0.767031	2.81416	0	0	0	706
KEGG_ADHERENS_JUNCTION	33	0.376738	1.26706	0.167897	0.468931	1	936		REACTOME_RESPONSE_OF_EIF2AK4_GCN2_TO_AMINO_ACID_DEFICIENCY	42	0.790963	2.80963	0	0	0	454
KEGG_PEROXISOME	36	0.370966	1.2566	0.152137	0.477863	1	1822		REACTOME_SELENOAMINO_ACID_METABOLISM	50	0.734637	2.66096	0	0	0	454
KEGG_ACUTE_MYELOID_LEUKEMIA	39	0.360864	1.24678	0.16113	0.487055	1	1109		REACTOME_INFLUENZA_INFECTION	75	0.664216	2.59398	0	0	0	799
KEGG_CALCIUM_SIGNALING_PATHWAY	46	0.349409	1.24661	0.119349	0.472141	1	1203		REACTOME_TRANSLATION	158	0.590925	2.57388	0	0	0	974
KEGG_N_GLYCAN_BIOSYNTHESIS	26	0.398152	1.24617	0.168142	0.458917	1	272		REACTOME_ACTIVATION_OF_THE_MRNA_UPON_BINDING_OF_THE_CAP_BINDING_COMPLEX_AND_EIFS_AND_SUBSEQUENT_BINDING_TO_43S	24	0.834434	2.56806	0	0	0	407
KEGG_GAP_JUNCTION	28	0.385485	1.2369	0.183028	0.46858	1	1182		REACTOME_NONSENSE_MEDIATED_DECAY_NMD_	52	0.701476	2.56486	0	0	0	553
KEGG_ERBB_SIGNALING_PATHWAY	42	0.355024	1.23564	0.159802	0.458852	1	1116		REACTOME_REGULATION_OF_EXPRESSION_OF_SLITS_AND_ROBOS	78	0.612663	2.43386	0	0	0	553
KEGG_AMINOACYL_TRNA_BIOSYNTHESIS	28	0.386986	1.23014	0.188776	0.459101	1	1862		REACTOME_SIGNALING_BY_ROBO_RECEPTORS	99	0.556733	2.29049	0	0.000104405	0.001	553
KEGG_INSULIN_SIGNALING_PATHWAY	71	0.314529	1.22695	0.134106	0.453774	1	1188		REACTOME_METABOLISM_OF_AMINO_ACIDS_AND_DERIVATIVES	161	0.505225	2.24799	0	9.5705e-05	0.001	1222
KEGG_SPHINGOLIPID_METABOLISM	16	0.441988	1.21546	0.215517	0.467851	1	1439		REACTOME_RRNA_PROCESSING	105	0.499302	2.04943	0	0.00214231	0.023	957
KEGG_COLORECTAL_CANCER	38	0.351755	1.21095	0.197552	0.466661	1	1101		REACTOME_FANCONI_ANEMIA_PATHWAY	26	0.613535	1.94918	0	0.00816568	0.09	1517
KEGG_ADIPOCYTOKINE_SIGNALING_PATHWAY	32	0.36984	1.20689	0.195578	0.462342	1	1822		REACTOME_CITRIC_ACID_CYCLE_TCA_CYCLE_	16	0.684604	1.8805	0.00168634	0.0183202	0.201	1689
KEGG_RNA_DEGRADATION	39	0.353937	1.20521	0.188049	0.454807	1	1392		REACTOME_MITOCHONDRIAL_TRANSLATION	56	0.50157	1.8475	0	0.0265463	0.301	1306
KEGG_CELL_ADHESION_MOLECULES_CAMS	37	0.341982	1.17937	0.211506	0.502835	1	1910		REACTOME_APC_C_CDC20_MEDIATED_DEGRADATION_OF_CYCLIN_B	15	0.678834	1.84311	0.00174216	0.0270578	0.319	1041
KEGG_VEGF_SIGNALING_PATHWAY	31	0.350478	1.16878	0.244556	0.515773	1	1400		REACTOME_PROTEIN_LOCALIZATION	89	0.45357	1.83089	0	0.0300049	0.367	1440
KEGG_ANTIGEN_PROCESSING_AND_PRESENTATION	23	0.386062	1.16725	0.270224	0.507697	1	1579		REACTOME_ASSOCIATION_OF_TRIC_CCT_WITH_TARGET_PROTEINS_DURING_BIOSYNTHESIS	29	0.566282	1.82105	0.0034662	0.0315304	0.397	1125
KEGG_DILATED_CARDIOMYOPATHY	28	0.365319	1.1533	0.262103	0.528376	1	1182		REACTOME_NERVOUS_SYSTEM_DEVELOPMENT	222	0.393707	1.81338	0	0.0328826	0.423	1062
KEGG_ABC_TRANSPORTERS	16	0.418084	1.13659	0.296741	0.55593	1	169		REACTOME_THE_CITRIC_ACID_TCA_CYCLE_AND_RESPIRATORY_ELECTRON_TRANSPORT	99	0.439795	1.81195	0	0.0319543	0.43	1848
KEGG_NATURAL_KILLER_CELL_MEDIATED_CYTOTOXICITY	46	0.311333	1.12717	0.252931	0.566703	1	1880		REACTOME_APC_CDC20_MEDIATED_DEGRADATION_OF_NEK2A	15	0.651088	1.78777	0.00719425	0.0395329	0.53	1041
KEGG_BLADDER_CANCER	20	0.369835	1.10187	0.308824	0.620499	1	1221		REACTOME_MITOCHONDRIAL_PROTEIN_IMPORT	37	0.522644	1.76599	0	0.0479514	0.607	917
KEGG_FC_EPSILON_RI_SIGNALING_PATHWAY	35	0.317769	1.0756	0.316151	0.676419	1	1017		REACTOME_PLASMA_LIPOPROTEIN_ASSEMBLY_REMODELING_AND_CLEARANCE	21	0.595126	1.76402	0.0017452	0.0469693	0.615	1182
KEGG_GNRH_SIGNALING_PATHWAY	37	0.317949	1.06811	0.36711	0.682657	1	1400		REACTOME_GLUCOSE_METABOLISM	45	0.487785	1.75704	0	0.047867	0.645	800
KEGG_CHEMOKINE_SIGNALING_PATHWAY	70	0.276626	1.06339	0.333333	0.681696	1	1242		REACTOME_RESPIRATORY_ELECTRON_TRANSPORT_ATP_SYNTHESIS_BY_CHEMIOSMOTIC_COUPLING_AND_HEAT_PRODUCTION_BY_UNCOUPLING_PROTEINS_	65	0.459858	1.75027	0.00166945	0.0490164	0.667	1766
KEGG_FOCAL_ADHESION	77	0.27028	1.05865	0.348185	0.679696	1	1332		REACTOME_RESPIRATORY_ELECTRON_TRANSPORT	52	0.472955	1.74779	0	0.048465	0.675	1766
KEGG_FRUCTOSE_AND_MANNOSE_METABOLISM	16	0.391624	1.05843	0.40395	0.667378	1	1235		REACTOME_CELLULAR_RESPONSES_TO_EXTERNAL_STIMULI	290	0.369303	1.74499	0	0.0483338	0.685	1136
KEGG_VIRAL_MYOCARDITIS	28	0.336816	1.05568	0.367698	0.662388	1	1783		REACTOME_METABOLISM_OF_NUCLEOTIDES	48	0.480931	1.74496	0	0.046709	0.685	1201
KEGG_CYTOSOLIC_DNA_SENSING_PATHWAY	21	0.352987	1.05207	0.37585	0.659449	1	1109		REACTOME_RHO_GTPASES_ACTIVATE_WASPS_AND_WAVES	22	0.5664	1.7445	0.00512821	0.0453127	0.686	936
KEGG_MELANOGENESIS	36	0.307974	1.04151	0.388693	0.673836	1	1182		REACTOME_RECOGNITION_OF_DNA_DAMAGE_BY_PCNA_CONTAINING_REPLICATION_COMPLEX	19	0.595091	1.7327	0.00902527	0.0489855	0.731	1922
KEGG_LONG_TERM_DEPRESSION	21	0.348057	1.02624	0.422487	0.700341	1	1092		REACTOME_DOWNREGULATION_OF_TGF_BETA_RECEPTOR_SIGNALING	15	0.635058	1.73148	0.0154639	0.0482494	0.735	656
KEGG_LONG_TERM_POTENTIATION	32	0.305998	1.02019	0.419861	0.704242	1	1182		REACTOME_TGF_BETA_RECEPTOR_SIGNALING_ACTIVATES_SMADS	18	0.596241	1.7109	0.00729927	0.0590302	0.797	656
KEGG_GLIOMA	28	0.305043	0.991719	0.4699	0.764198	1	1221		REACTOME_PROTEIN_FOLDING	54	0.462248	1.70039	0	0.063237	0.835	1125
KEGG_PROGESTERONE_MEDIATED_OOCYTE_MATURATION	44	0.284223	0.989816	0.452303	0.756187	1	1583		REACTOME_TRANSPORT_OF_SMALL_MOLECULES	259	0.361867	1.6816	0	0.07479	0.884	2077
KEGG_NOTCH_SIGNALING_PATHWAY	22	0.327477	0.989063	0.467742	0.745886	1	143		REACTOME_INFECTIOUS_DISEASE	344	0.347117	1.67349	0	0.078527	0.906	1182
KEGG_CHRONIC_MYELOID_LEUKEMIA	45	0.277395	0.985208	0.487267	0.743039	1	1714		REACTOME_CARGO_RECOGNITION_FOR_CLATHRIN_MEDIATED_ENDOCYTOSIS	42	0.469846	1.66366	0.00854701	0.0836272	0.921	863
KEGG_LYSINE_DEGRADATION	27	0.306764	0.975254	0.508562	0.755846	1	899		REACTOME_COOPERATION_OF_PREFOLDIN_AND_TRIC_CCT_IN_ACTIN_AND_TUBULIN_FOLDING	15	0.609333	1.63256	0.0252252	0.109717	0.96	1062
KEGG_CYSTEINE_AND_METHIONINE_METABOLISM	16	0.353878	0.973241	0.491197	0.749013	1	248		REACTOME_FORMATION_OF_TC_NER_PRE_INCISION_COMPLEX	32	0.49793	1.62785	0.00857633	0.111451	0.966	1468
KEGG_MTOR_SIGNALING_PATHWAY	24	0.311289	0.969642	0.528302	0.745612	1	2083		REACTOME_DETOXIFICATION_OF_REACTIVE_OXYGEN_SPECIES	21	0.546813	1.61298	0.0137221	0.123425	0.977	1660
KEGG_UBIQUITIN_MEDIATED_PROTEOLYSIS	70	0.246694	0.965483	0.499195	0.744075	1	1119		REACTOME_METABOLISM_OF_CARBOHYDRATES	130	0.370291	1.58593	0	0.151979	0.993	1397
KEGG_MAPK_SIGNALING_PATHWAY	103	0.235373	0.959986	0.54886	0.745946	1	1880		REACTOME_GLYCOSPHINGOLIPID_METABOLISM	17	0.564244	1.57976	0.0271647	0.156921	0.996	2070
KEGG_NUCLEOTIDE_EXCISION_REPAIR	29	0.284538	0.925786	0.570952	0.816521	1	1922		REACTOME_PCP_CE_PATHWAY	45	0.441013	1.5743	0.0114007	0.159715	0.997	1289
KEGG_INTESTINAL_IMMUNE_NETWORK_FOR_IGA_PRODUCTION	16	0.330422	0.922439	0.557093	0.812761	1	1654		REACTOME_REGULATION_OF_TNFR1_SIGNALING	21	0.52418	1.5722	0.0327022	0.15847	0.997	1158
KEGG_NOD_LIKE_RECEPTOR_SIGNALING_PATHWAY	30	0.275405	0.913543	0.616179	0.821665	1	1400		REACTOME_COOPERATION_OF_PDCL_PHLP1_AND_TRIC_CCT_IN_G_PROTEIN_BETA_FOLDING	19	0.547885	1.55921	0.0293103	0.172974	0.999	885
KEGG_HEMATOPOIETIC_CELL_LINEAGE	23	0.30122	0.911926	0.579585	0.813523	1	1663		REACTOME_DEVELOPMENTAL_BIOLOGY	334	0.324313	1.55154	0	0.179861	0.999	1062
KEGG_REGULATION_OF_ACTIN_CYTOSKELETON	95	0.221207	0.901819	0.666667	0.824317	1	1307		REACTOME_RAS_PROCESSING	15	0.563468	1.54953	0.0410256	0.178397	0.999	567
KEGG_PROTEIN_EXPORT	20	0.302954	0.89917	0.616906	0.819083	1	682		REACTOME_SLC_MEDIATED_TRANSMEMBRANE_TRANSPORT	75	0.39429	1.54643	0.0110935	0.17879	0.999	2058
KEGG_ENDOCYTOSIS	74	0.220048	0.860995	0.739062	0.895144	1	1386		REACTOME_INTERLEUKIN_3_INTERLEUKIN_5_AND_GM_CSF_SIGNALING	25	0.500242	1.54189	0.0260417	0.182294	0.999	396
KEGG_LEISHMANIA_INFECTION	30	0.267314	0.857989	0.677852	0.88954	1	1587		REACTOME_CARGO_TRAFFICKING_TO_THE_PERICILIARY_MEMBRANE	20	0.510365	1.53372	0.0542907	0.190816	0.999	629
KEGG_WNT_SIGNALING_PATHWAY	54	0.23565	0.856164	0.707668	0.881675	1	1182		REACTOME_MITOCHONDRIAL_FATTY_ACID_BETA_OXIDATION	24	0.502456	1.53275	0.0343643	0.188673	0.999	1019
KEGG_MELANOMA	25	0.277989	0.852519	0.689949	0.877753	1	1221		REACTOME_TRANSCRIPTION_COUPLED_NUCLEOTIDE_EXCISION_REPAIR_TC_NER_	47	0.433074	1.53149	0.00838926	0.187333	1	2020
KEGG_NON_SMALL_CELL_LUNG_CANCER	27	0.267528	0.849579	0.6787	0.872302	1	1221		REACTOME_PYRUVATE_METABOLISM_AND_CITRIC_ACID_TCA_CYCLE	36	0.446399	1.52953	0.0254669	0.186417	1	1848
KEGG_ENDOMETRIAL_CANCER	32	0.252553	0.848059	0.711893	0.864471	1	1101		REACTOME_DISEASES_OF_CARBOHYDRATE_METABOLISM	15	0.569718	1.517	0.039783	0.200357	1	1615
KEGG_AMYOTROPHIC_LATERAL_SCLEROSIS_ALS	23	0.278387	0.839154	0.723104	0.870712	1	2073		REACTOME_DEGRADATION_OF_DVL	31	0.461706	1.51606	0.0363636	0.198242	1	496
KEGG_TOLL_LIKE_RECEPTOR_SIGNALING_PATHWAY	44	0.239497	0.836131	0.746087	0.865963	1	1654		REACTOME_DUAL_INCISION_IN_TC_NER	40	0.437695	1.51414	0.0245499	0.197269	1	2020
KEGG_DNA_REPLICATION	19	0.281743	0.831803	0.701874	0.864026	1	2441		REACTOME_TP53_REGULATES_METABOLIC_GENES	53	0.413224	1.49961	0.0289116	0.216445	1	1186
KEGG_CELL_CYCLE	71	0.211297	0.815833	0.821667	0.884473	1	1800		REACTOME_TRANSPORT_OF_INORGANIC_CATIONS_ANIONS_AND_AMINO_ACIDS_OLIGOPEPTIDES	34	0.44946	1.49592	0.0439024	0.218391	1	1993
KEGG_PROSTATE_CANCER	46	0.223094	0.797644	0.833068	0.904027	1	1221		REACTOME_INTERFERON_SIGNALING	91	0.361613	1.49487	0.014377	0.216513	1	1914
KEGG_AMINO_SUGAR_AND_NUCLEOTIDE_SUGAR_METABOLISM	23	0.263634	0.796219	0.75784	0.896022	1	2580		REACTOME_GLYCOLYSIS	37	0.439159	1.49397	0.0250836	0.214268	1	800
KEGG_SYSTEMIC_LUPUS_ERYTHEMATOSUS	28	0.245827	0.78772	0.800347	0.899063	1	2076		REACTOME_AMYLOID_FIBER_FORMATION	27	0.460066	1.48846	0.0352941	0.219559	1	1043
KEGG_NEUROTROPHIN_SIGNALING_PATHWAY	70	0.202865	0.78593	0.850769	0.891791	1	1480		REACTOME_G_PROTEIN_MEDIATED_EVENTS	24	0.483916	1.4816	0.0408859	0.226738	1	1182
KEGG_HYPERTROPHIC_CARDIOMYOPATHY_HCM	28	0.238025	0.778098	0.809211	0.893366	1	1317		REACTOME_DISEASES_OF_METABOLISM	80	0.374276	1.48136	0.0158228	0.223464	1	1727
KEGG_B_CELL_RECEPTOR_SIGNALING_PATHWAY	44	0.219825	0.775414	0.877133	0.88743	1	1109		REACTOME_MITOPHAGY	16	0.53993	1.4808	0.0533808	0.221128	1	1230
KEGG_ARRHYTHMOGENIC_RIGHT_VENTRICULAR_CARDIOMYOPATHY_ARVC	24	0.25113	0.765417	0.803887	0.892174	1	1070		REACTOME_NEUTROPHIL_DEGRANULATION	218	0.322775	1.47108	0.00298507	0.232728	1	817
KEGG_INOSITOL_PHOSPHATE_METABOLISM	30	0.231265	0.751089	0.850953	0.902315	1	165		REACTOME_STIMULI_SENSING_CHANNELS	24	0.48104	1.47108	0.0413907	0.229222	1	1259
KEGG_CYTOKINE_CYTOKINE_RECEPTOR_INTERACTION	44	0.210566	0.742923	0.878583	0.90268	1	2683		REACTOME_FLT3_SIGNALING	119	0.348378	1.47092	0.0139104	0.226058	1	1047
KEGG_JAK_STAT_SIGNALING_PATHWAY	44	0.192527	0.681854	0.94876	0.95727	1	2397		REACTOME_IRON_UPTAKE_AND_TRANSPORT	29	0.452424	1.46241	0.0457875	0.237477	1	1734
KEGG_BASAL_CELL_CARCINOMA	19	0.225866	0.652891	0.922166	0.969208	1	1101		REACTOME_PARASITE_INFECTION	37	0.429009	1.45483	0.0434783	0.24691	1	936
KEGG_PHOSPHATIDYLINOSITOL_SIGNALING_SYSTEM	35	0.184535	0.629488	0.964727	0.971803	1	2448		REACTOME_FATTY_ACID_METABOLISM	72	0.371869	1.44649	0.0163934	0.257734	1	1019
KEGG_NEUROACTIVE_LIGAND_RECEPTOR_INTERACTION	30	0.164155	0.534875	0.990991	0.991404	1	1475		REACTOME_NEGATIVE_REGULATION_OF_NOTCH4_SIGNALING	30	0.441993	1.44464	0.0540541	0.257287	1	496
									REACTOME_UCH_PROTEINASES	48	0.394281	1.44051	0.0248756	0.260981	1	804
REACTOME_MRNA_SPLICING	126	-0.485706	-2.20459	0	0.00204207	0.003	809		REACTOME_ANTIGEN_PROCESSING_CROSS_PRESENTATION	55	0.386462	1.43578	0.0320946	0.265822	1	1109
REACTOME_PROCESSING_OF_CAPPED_INTRON_CONTAINING_PRE_MRNA	157	-0.427111	-2.00263	0	0.0212177	0.058	1049		REACTOME_CYTOSOLIC_SENSORS_OF_PATHOGEN_ASSOCIATED_DNA_	42	0.406652	1.42691	0.0454545	0.279315	1	1324
REACTOME_RNA_POLYMERASE_II_TRANSCRIPTION_TERMINATION	39	-0.534796	-1.95071	0	0.0296673	0.117	981		REACTOME_TNF_SIGNALING	27	0.441407	1.42642	0.0519031	0.276441	1	1158
REACTOME_SUMOYLATION_OF_TRANSCRIPTION_COFACTORS	26	-0.579896	-1.94151	0.0045977	0.0250906	0.132	932		REACTOME_DNA_DAMAGE_BYPASS	30	0.445657	1.42417	0.0693548	0.276853	1	1922
REACTOME_APOPTOTIC_EXECUTION_PHASE	28	-0.537014	-1.82061	0	0.069587	0.396	1170		REACTOME_SYNTHESIS_OF_ACTIVE_UBIQUITIN_ROLES_OF_E1_AND_E2_ENZYMES	20	0.48502	1.41515	0.0844828	0.290365	1	926
REACTOME_SUMOYLATION	92	-0.391153	-1.69556	0.00266667	0.184494	0.807	967		REACTOME_VIRAL_MESSENGER_RNA_SYNTHESIS	25	0.448109	1.41438	0.0564374	0.288232	1	2155
REACTOME_TRANSPORT_OF_MATURE_TRANSCRIPT_TO_CYTOPLASM	50	-0.440193	-1.68842	0.0070922	0.169849	0.828	966		REACTOME_ASYMMETRIC_LOCALIZATION_OF_PCP_PROTEINS	32	0.425588	1.41313	0.0677083	0.286762	1	496
REACTOME_CYCLIN_A_B1_B2_ASSOCIATED_EVENTS_DURING_G2_M_TRANSITION	18	-0.549273	-1.66095	0.0115207	0.18346	0.892	876		REACTOME_CLATHRIN_MEDIATED_ENDOCYTOSIS	62	0.373009	1.40893	0.035473	0.290789	1	863
REACTOME_RUNX1_REGULATES_GENES_INVOLVED_IN_MEGAKARYOCYTE_DIFFERENTIATION_AND_PLATELET_FUNCTION	30	-0.468001	-1.62103	0.0197531	0.226214	0.952	1270		REACTOME_TNFR1_INDUCED_NFKAPPAB_SIGNALING_PATHWAY	20	0.477845	1.40599	0.0936396	0.293155	1	1158
REACTOME_FORMATION_OF_RNA_POL_II_ELONGATION_COMPLEX_	37	-0.44393	-1.59739	0.0236407	0.245929	0.972	822		REACTOME_DUAL_INCISION_IN_GG_NER	27	0.444375	1.40528	0.0554593	0.291138	1	1399
REACTOME_APOPTOTIC_CLEAVAGE_OF_CELLULAR_PROTEINS	21	-0.483766	-1.52523	0.0423529	0.389462	0.996	1170		REACTOME_NUCLEAR_PORE_COMPLEX_NPC_DISASSEMBLY	21	0.470514	1.40172	0.0753769	0.294564	1	577
REACTOME_CHROMATIN_MODIFYING_ENZYMES	128	-0.314213	-1.43489	0.0116618	0.647081	1	786		REACTOME_METABOLISM_OF_RNA	399	0.285722	1.39818	0	0.298497	1	903
REACTOME_HSP90_CHAPERONE_CYCLE_FOR_STEROID_HORMONE_RECEPTORS_SHR_	27	-0.42531	-1.41128	0.0849057	0.695168	1	549		REACTOME_ION_CHANNEL_TRANSPORT	54	0.380409	1.39609	0.0482315	0.299023	1	1722
REACTOME_RRNA_MODIFICATION_IN_THE_NUCLEUS_AND_CYTOSOL	36	-0.394245	-1.4103	0.0510949	0.649253	1	1438		REACTOME_TRANSPORT_OF_BILE_SALTS_AND_ORGANIC_ACIDS_METAL_IONS_AND_AMINE_COMPOUNDS	21	0.466613	1.3932	0.0801394	0.301088	1	2051
REACTOME_EPIGENETIC_REGULATION_OF_GENE_EXPRESSION	67	-0.343	-1.39944	0.0375	0.646918	1	803		REACTOME_INNATE_IMMUNE_SYSTEM	445	0.282419	1.39102	0	0.301718	1	1558
REACTOME_RECRUITMENT_OF_MITOTIC_CENTROSOME_PROTEINS_AND_COMPLEXES	52	-0.361533	-1.37022	0.0687023	0.719888	1	534		REACTOME_APC_C_CDH1_MEDIATED_DEGRADATION_OF_CDC20_AND_OTHER_APC_C_CDH1_TARGETED_PROTEINS_IN_LATE_MITOSIS_EARLY_G1	44	0.394353	1.39082	0.0422297	0.298867	1	1041
REACTOME_TRANSCRIPTION_OF_THE_HIV_GENOME	40	-0.369464	-1.35263	0.0849057	0.751414	1	822		REACTOME_N_GLYCAN_TRIMMING_IN_THE_ER_AND_CALNEXIN_CALRETICULIN_CYCLE	21	0.475426	1.39046	0.0952381	0.295918	1	360
REACTOME_MITOTIC_PROMETAPHASE	128	-0.288784	-1.34073	0.0317919	0.75921	1	1117		REACTOME_INTERLEUKIN_12_SIGNALING	24	0.443799	1.3877	0.0877193	0.297693	1	1130
REACTOME_FORMATION_OF_THE_BETA_CATENIN_TCF_TRANSACTIVATING_COMPLEX	27	-0.397362	-1.34007	0.100457	0.721543	1	1452		REACTOME_HOST_INTERACTIONS_OF_HIV_FACTORS	74	0.355384	1.3863	0.0483092	0.2971	1	577
REACTOME_NEGATIVE_EPIGENETIC_REGULATION_OF_RRNA_EXPRESSION	45	-0.358206	-1.33743	0.0707071	0.694854	1	1160		REACTOME_EPH_EPHRIN_MEDIATED_REPULSION_OF_CELLS	19	0.486103	1.38425	0.0880282	0.297966	1	936
REACTOME_AURKA_ACTIVATION_BY_TPX2	46	-0.354053	-1.33222	0.076555	0.682132	1	534		REACTOME_REGULATION_OF_GLUCOKINASE_BY_GLUCOKINASE_REGULATORY_PROTEIN	18	0.480326	1.38333	0.109735	0.296401	1	577
REACTOME_PROGRAMMED_CELL_DEATH	94	-0.303818	-1.31895	0.0623441	0.701276	1	1021		REACTOME_HDR_THROUGH_HOMOLOGOUS_RECOMBINATION_HRR_	39	0.413771	1.3803	0.074199	0.298842	1	1922
REACTOME_TRANS_GOLGI_NETWORK_VESICLE_BUDDING	34	-0.370668	-1.30399	0.124717	0.727735	1	1216		REACTOME_METABOLISM_OF_WATER_SOLUBLE_VITAMINS_AND_COFACTORS	51	0.37656	1.37916	0.0539629	0.297873	1	2237
REACTOME_SUMOYLATION_OF_DNA_DAMAGE_RESPONSE_AND_REPAIR_PROTEINS	46	-0.343348	-1.30211	0.0954774	0.704253	1	962		REACTOME_TRANSPORT_OF_MATURE_MRNAS_DERIVED_FROM_INTRONLESS_TRANSCRIPTS	26	0.43298	1.37112	0.102867	0.310336	1	577
REACTOME_RAB_GERANYLGERANYLATION	22	-0.415762	-1.29836	0.12065	0.688836	1	778		REACTOME_DEGRADATION_OF_GLI1_BY_THE_PROTEASOME	32	0.412785	1.36662	0.0848896	0.315627	1	496
REACTOME_HIV_LIFE_CYCLE	80	-0.303692	-1.28994	0.0692308	0.693963	1	962		REACTOME_SIGNALING_BY_NOTCH4	41	0.38878	1.36655	0.0827586	0.312582	1	496
REACTOME_SUMOYLATION_OF_DNA_REPLICATION_PROTEINS	28	-0.376514	-1.28739	0.107769	0.67723	1	962		REACTOME_DNA_REPLICATION	80	0.339473	1.36237	0.0560897	0.317664	1	1922
REACTOME_NUCLEAR_ENVELOPE_NE_REASSEMBLY	38	-0.353313	-1.28052	0.108696	0.678158	1	1021		REACTOME_CONSTITUTIVE_SIGNALING_BY_ABERRANT_PI3K_IN_CANCER	19	0.468737	1.36041	0.107509	0.318666	1	2459
REACTOME_REGULATION_OF_MECP2_EXPRESSION_AND_ACTIVITY	20	-0.400511	-1.25196	0.155502	0.758186	1	1160		REACTOME_SIGNALING_BY_ERBB4	17	0.486224	1.35931	0.115318	0.318001	1	346
REACTOME_ZBP1_DAI_MEDIATED_INDUCTION_OF_TYPE_I_IFNS	15	-0.436703	-1.23988	0.207143	0.782233	1	2242		REACTOME_REGULATION_OF_MRNA_STABILITY_BY_PROTEINS_THAT_BIND_AU_RICH_ELEMENTS	47	0.373429	1.35638	0.0766551	0.320303	1	1034
REACTOME_CYCLIN_D_ASSOCIATED_EVENTS_IN_G1	22	-0.394365	-1.23846	0.197619	0.762476	1	867		REACTOME_RNA_POLYMERASE_III_TRANSCRIPTION_TERMINATION	15	0.495672	1.35441	0.0998185	0.321043	1	1324
REACTOME_RUNX1_INTERACTS_WITH_CO_FACTORS_WHOSE_PRECISE_EFFECT_ON_RUNX1_TARGETS_IS_NOT_KNOWN	23	-0.379463	-1.23677	0.181818	0.745219	1	1010		REACTOME_HEPARAN_SULFATE_HEPARIN_HS_GAG_METABOLISM	18	0.478409	1.3499	0.114082	0.327442	1	1397
REACTOME_REGULATION_OF_INSULIN_LIKE_GROWTH_FACTOR_IGF_TRANSPORT_AND_UPTAKE_BY_INSULIN_LIKE_GROWTH_FACTOR_BINDING_PROTEINS_IGFBPS_	26	-0.374464	-1.23294	0.169014	0.738129	1	930		REACTOME_BETA_CATENIN_INDEPENDENT_WNT_SIGNALING	70	0.348545	1.34947	0.0548589	0.32516	1	1289
REACTOME_RECRUITMENT_OF_NUMA_TO_MITOTIC_CENTROSOMES	55	-0.311464	-1.22843	0.144279	0.733358	1	534		REACTOME_LEISHMANIA_INFECTION	85	0.336145	1.3482	0.061017	0.324557	1	1234
REACTOME_MITOTIC_G2_G2_M_PHASES	118	-0.27244	-1.22137	0.0978593	0.737348	1	432		REACTOME_EXPORT_OF_VIRAL_RIBONUCLEOPROTEINS_FROM_NUCLEUS	20	0.459977	1.34753	0.114901	0.322898	1	577
REACTOME_IRS_MEDIATED_SIGNALLING	15	-0.424022	-1.22133	0.202299	0.716922	1	660		REACTOME_COLLAGEN_BIOSYNTHESIS_AND_MODIFYING_ENZYMES	15	0.491528	1.34519	0.129032	0.324601	1	928
REACTOME_HDMS_DEMETHYLATE_HISTONES	17	-0.41465	-1.22019	0.217195	0.701615	1	1878		REACTOME_GAP_FILLING_DNA_REPAIR_SYNTHESIS_AND_LIGATION_IN_GG_NER	15	0.496375	1.34443	0.112116	0.322955	1	1922
REACTOME_M_PHASE	233	-0.240581	-1.20358	0.0646258	0.744178	1	1036		REACTOME_TERMINATION_OF_TRANSLESION_DNA_SYNTHESIS	18	0.468543	1.34358	0.127367	0.32158	1	1922
REACTOME_E3_UBIQUITIN_LIGASES_UBIQUITINATE_TARGET_PROTEINS	33	-0.338639	-1.20074	0.190476	0.735865	1	361		REACTOME_ANTIVIRAL_MECHANISM_BY_IFN_STIMULATED_GENES	46	0.375843	1.34325	0.0923077	0.319441	1	1914
REACTOME_GOLGI_ASSOCIATED_VESICLE_BIOGENESIS	24	-0.373936	-1.20025	0.232506	0.718874	1	1216		REACTOME_CYTOKINE_SIGNALING_IN_IMMUNE_SYSTEM	339	0.280716	1.34323	0.00949797	0.316622	1	1794
REACTOME_SIGNALING_BY_TYPE_1_INSULIN_LIKE_GROWTH_FACTOR_1_RECEPTOR_IGF1R_	15	-0.424022	-1.19836	0.229213	0.707845	1	660		REACTOME_INTERLEUKIN_12_FAMILY_SIGNALING	27	0.422187	1.33954	0.0980736	0.321025	1	1130
REACTOME_CA2_PATHWAY	26	-0.356327	-1.19678	0.19222	0.69673	1	991		REACTOME_DISEASES_OF_MITOTIC_CELL_CYCLE	18	0.463885	1.33599	0.127013	0.325292	1	2510
REACTOME_RESOLUTION_OF_SISTER_CHROMATID_COHESION	77	-0.289682	-1.19254	0.15427	0.695218	1	1419		REACTOME_HDR_THROUGH_SINGLE_STRAND_ANNEALING_SSA_	23	0.441531	1.33412	0.106529	0.325934	1	1922
REACTOME_SEMAPHORIN_INTERACTIONS	33	-0.331448	-1.18267	0.236776	0.711346	1	1081		REACTOME_TNFR2_NON_CANONICAL_NF_KB_PATHWAY	45	0.369099	1.3302	0.0689076	0.330731	1	804
REACTOME_COPI_INDEPENDENT_GOLGI_TO_ER_RETROGRADE_TRAFFIC	26	-0.356879	-1.18147	0.206468	0.699265	1	1375		REACTOME_INTERCONVERSION_OF_NUCLEOTIDE_DI_AND_TRIPHOSPHATES	17	0.463739	1.32873	0.133333	0.330956	1	1201
REACTOME_TRANSCRIPTIONAL_REGULATION_BY_VENTX	24	-0.364106	-1.17979	0.212411	0.689666	1	493		REACTOME_TRNA_PROCESSING_IN_THE_NUCLEUS	37	0.386604	1.32469	0.0815661	0.336024	1	665
REACTOME_NONHOMOLOGOUS_END_JOINING_NHEJ_	31	-0.337009	-1.16913	0.246341	0.711046	1	1302		REACTOME_TRANSCRIPTIONAL_REGULATION_BY_RUNX2	50	0.366674	1.32362	0.0995025	0.335385	1	826
REACTOME_PROTEIN_UBIQUITINATION	46	-0.307932	-1.16317	0.224691	0.716474	1	789		REACTOME_CA_DEPENDENT_EVENTS	19	0.456969	1.32306	0.138544	0.333557	1	1936
REACTOME_MITOTIC_METAPHASE_AND_ANAPHASE	144	-0.245061	-1.15685	0.117647	0.722896	1	1036		REACTOME_REGULATION_OF_RUNX2_EXPRESSION_AND_ACTIVITY	37	0.385617	1.32077	0.0993031	0.335355	1	496
REACTOME_TRANSCRIPTIONAL_REGULATION_BY_RUNX1	101	-0.262362	-1.15548	0.168067	0.712739	1	1059		REACTOME_SWITCHING_OF_ORIGINS_TO_A_POST_REPLICATIVE_STATE	58	0.354677	1.31979	0.0960549	0.334656	1	496
REACTOME_TRANSCRIPTIONAL_REGULATION_BY_MECP2	25	-0.342592	-1.1545	0.255269	0.702198	1	1160		REACTOME_THROMBIN_SIGNALLING_THROUGH_PROTEINASE_ACTIVATED_RECEPTORS_PARS_	16	0.467071	1.31924	0.150171	0.333144	1	1811
REACTOME_TRANSPORT_TO_THE_GOLGI_AND_SUBSEQUENT_MODIFICATION	95	-0.26609	-1.15046	0.179272	0.701481	1	1146		REACTOME_TRANSPORT_OF_THE_SLBP_DEPENDANT_MATURE_MRNA	22	0.445395	1.31576	0.116725	0.337406	1	577
REACTOME_HIV_TRANSCRIPTION_ELONGATION	27	-0.339739	-1.14553	0.269802	0.70408	1	822		REACTOME_SENESCENCE_ASSOCIATED_SECRETORY_PHENOTYPE_SASP_	37	0.387489	1.31465	0.110727	0.337065	1	1041
REACTOME_CELL_CYCLE_MITOTIC	318	-0.217124	-1.12273	0.124138	0.768267	1	1078		REACTOME_DNA_REPLICATION_PRE_INITIATION	55	0.35155	1.31449	0.0874587	0.334624	1	1906
REACTOME_INTRINSIC_PATHWAY_FOR_APOPTOSIS	31	-0.320865	-1.12265	0.280303	0.754556	1	269		REACTOME_SCF_SKP2_MEDIATED_DEGRADATION_OF_P27_P21	32	0.399657	1.31415	0.105351	0.332696	1	496
REACTOME_PTEN_REGULATION	80	-0.261531	-1.12134	0.2457	0.745269	1	1160		REACTOME_CELL_JUNCTION_ORGANIZATION	22	0.433594	1.31109	0.131349	0.336138	1	1407
REACTOME_ANCHORING_OF_THE_BASAL_BODY_TO_THE_PLASMA_MEMBRANE	59	-0.285861	-1.12012	0.272265	0.73645	1	534		REACTOME_ACTIVATION_OF_THE_PRE_REPLICATIVE_COMPLEX	25	0.424968	1.30948	0.129088	0.3368	1	2040
REACTOME_NEUREXINS_AND_NEUROLIGINS	16	-0.383357	-1.11552	0.31106	0.739129	1	1533		REACTOME_MAPK_FAMILY_SIGNALING_CASCADES	135	0.302697	1.30857	0.0434084	0.335993	1	1116
REACTOME_INTRAFLAGELLAR_TRANSPORT	29	-0.324406	-1.10532	0.297297	0.761018	1	1587		REACTOME_ABC_FAMILY_PROTEINS_MEDIATED_TRANSPORT	55	0.348888	1.30628	0.0677686	0.338166	1	804
REACTOME_GOLGI_TO_ER_RETROGRADE_TRANSPORT	68	-0.269457	-1.10392	0.244792	0.753461	1	1723		REACTOME_PEROXISOMAL_PROTEIN_IMPORT	34	0.393109	1.30534	0.12	0.337266	1	1440
REACTOME_KERATAN_SULFATE_KERATIN_METABOLISM	15	-0.389452	-1.09797	0.329621	0.761125	1	1517		REACTOME_SNRNP_ASSEMBLY	34	0.391453	1.30487	0.112478	0.335684	1	961
REACTOME_HDACS_DEACETYLATE_HISTONES	23	-0.341762	-1.08601	0.34186	0.789289	1	887		REACTOME_DEADENYLATION_DEPENDENT_MRNA_DECAY	35	0.387139	1.30413	0.108156	0.334536	1	1338
REACTOME_REGULATION_OF_PLK1_ACTIVITY_AT_G2_M_TRANSITION	52	-0.275802	-1.0816	0.318801	0.792203	1	534		REACTOME_TELOMERE_MAINTENANCE	44	0.362178	1.29559	0.0974026	0.349148	1	2076
REACTOME_ACTIVATION_OF_ANTERIOR_HOX_GENES_IN_HINDBRAIN_DEVELOPMENT_DURING_EARLY_EMBRYOGENESIS	38	-0.299014	-1.06167	0.341772	0.8508	1	627		REACTOME_TRANSLESION_SYNTHESIS_BY_Y_FAMILY_DNA_POLYMERASES_BYPASSES_LESIONS_ON_DNA_TEMPLATE	23	0.420274	1.29097	0.154399	0.355669	1	1922
REACTOME_INTRA_GOLGI_AND_RETROGRADE_GOLGI_TO_ER_TRAFFIC	104	-0.237034	-1.06118	0.303571	0.839476	1	1375		REACTOME_APC_C_MEDIATED_DEGRADATION_OF_CELL_CYCLE_PROTEINS	53	0.349795	1.28685	0.111831	0.361292	1	1041
REACTOME_SUMOYLATION_OF_SUMOYLATION_PROTEINS	22	-0.329966	-1.06074	0.380383	0.828427	1	962		REACTOME_G1_S_SPECIFIC_TRANSCRIPTION	19	0.452578	1.28669	0.156584	0.359139	1	1372
REACTOME_FACTORS_INVOLVED_IN_MEGAKARYOCYTE_DEVELOPMENT_AND_PLATELET_PRODUCTION	65	-0.255746	-1.05887	0.335897	0.82246	1	1723		REACTOME_SIGNALING_BY_NOTCH1_PEST_DOMAIN_MUTANTS_IN_CANCER	25	0.415125	1.28304	0.164602	0.364525	1	440
REACTOME_TRANSCRIPTIONAL_REGULATION_BY_RUNX3	49	-0.278052	-1.0534	0.372881	0.829415	1	905		REACTOME_GENE_AND_PROTEIN_EXPRESSION_BY_JAK_STAT_SIGNALING_AFTER_INTERLEUKIN_12_STIMULATION	19	0.442867	1.28213	0.155979	0.363833	1	1130
REACTOME_ER_TO_GOLGI_ANTEROGRADE_TRANSPORT	79	-0.243767	-1.0484	0.332394	0.835874	1	1127		REACTOME_ABC_TRANSPORTER_DISORDERS	43	0.360408	1.28045	0.125413	0.364678	1	496
REACTOME_SIRT1_NEGATIVELY_REGULATES_RRNA_EXPRESSION	17	-0.35801	-1.04433	0.387707	0.83823	1	1153		REACTOME_NUCLEAR_IMPORT_OF_REV_PROTEIN	21	0.430084	1.28012	0.148789	0.362692	1	577
REACTOME_CELL_CYCLE	390	-0.198637	-1.04328	0.29918	0.830029	1	1078		REACTOME_DISORDERS_OF_TRANSMEMBRANE_TRANSPORTERS	78	0.326612	1.27818	0.0943089	0.364087	1	1329
REACTOME_GLYCOSAMINOGLYCAN_METABOLISM	49	-0.272823	-1.04276	0.380488	0.820337	1	931		REACTOME_DEFECTIVE_CFTR_CAUSES_CYSTIC_FIBROSIS	38	0.372265	1.27346	0.135922	0.371162	1	496
REACTOME_TRANSCRIPTIONAL_REGULATION_BY_E2F6	24	-0.316973	-1.03651	0.411765	0.829678	1	797		REACTOME_INTERACTIONS_OF_REV_WITH_HOST_CELLULAR_PROTEINS	22	0.413844	1.27143	0.155143	0.372739	1	577
REACTOME_C_TYPE_LECTIN_RECEPTORS_CLRS_	72	-0.249333	-1.03516	0.389041	0.823216	1	748		REACTOME_SLC_TRANSPORTER_DISORDERS	35	0.38233	1.26853	0.123939	0.376266	1	1914
REACTOME_SIGNALING_BY_PTK6	19	-0.338619	-1.03229	0.428571	0.821701	1	867		REACTOME_DECTIN_1_MEDIATED_NONCANONICAL_NF_KB_SIGNALING	38	0.36872	1.26758	0.14791	0.375791	1	804
REACTOME_EPHB_MEDIATED_FORWARD_SIGNALING	20	-0.338023	-1.02975	0.402247	0.819669	1	633		REACTOME_TRNA_AMINOACYLATION	27	0.40036	1.26682	0.17094	0.374856	1	1862
REACTOME_REGULATION_OF_TP53_ACTIVITY	89	-0.239969	-1.02674	0.384824	0.818596	1	867		REACTOME_HOMOLOGOUS_DNA_PAIRING_AND_STRAND_EXCHANGE	26	0.402396	1.26539	0.166107	0.375276	1	1922
REACTOME_O_LINKED_GLYCOSYLATION_OF_MUCINS	18	-0.345328	-1.0257	0.410148	0.811534	1	628		REACTOME_THE_ROLE_OF_GTSE1_IN_G2_M_PROGRESSION_AFTER_G2_CHECKPOINT	42	0.354164	1.26397	0.138408	0.375712	1	1101
REACTOME_ONCOGENE_INDUCED_SENESCENCE	21	-0.326991	-1.02362	0.391089	0.807928	1	190		REACTOME_HEDGEHOG_LIGAND_BIOGENESIS	37	0.367859	1.26396	0.16	0.373264	1	496
REACTOME_SIGNALING_BY_FGFR2_IN_DISEASE	15	-0.362106	-1.02336	0.416465	0.798745	1	660		REACTOME_ORC1_REMOVAL_FROM_CHROMATIN	45	0.354946	1.26137	0.126806	0.376174	1	496
REACTOME_MEMBRANE_TRAFFICKING	294	-0.200103	-1.02276	0.359322	0.790731	1	1177		REACTOME_INTERLEUKIN_1_SIGNALING	56	0.338148	1.25752	0.117264	0.381706	1	496
REACTOME_ESTROGEN_DEPENDENT_GENE_EXPRESSION	51	-0.262153	-1.01709	0.401442	0.799623	1	534		REACTOME_DISEASES_OF_SIGNAL_TRANSDUCTION_BY_GROWTH_FACTOR_RECEPTORS_AND_SECOND_MESSENGERS	174	0.281969	1.25573	0.060241	0.382719	1	1794
REACTOME_RNA_POLYMERASE_II_TRANSCRIBES_SNRNA_GENES	44	-0.269998	-1.01318	0.438462	0.80231	1	284		REACTOME_SMAD2_SMAD3_SMAD4_HETEROTRIMER_REGULATES_TRANSCRIPTION	16	0.442271	1.25047	0.19697	0.391171	1	1461
REACTOME_RAF_ACTIVATION	22	-0.312156	-1.00412	0.457831	0.821817	1	979		REACTOME_G_ALPHA_I_SIGNALLING_EVENTS	79	0.311782	1.24931	0.110924	0.391236	1	1785
REACTOME_PKMTS_METHYLATE_HISTONE_LYSINES	33	-0.285485	-1.00141	0.4534	0.82047	1	1270		REACTOME_NEGATIVE_REGULATORS_OF_DDX58_IFIH1_SIGNALING	17	0.442927	1.24472	0.192177	0.398385	1	1230
REACTOME_POSTMITOTIC_NUCLEAR_PORE_COMPLEX_NPC_REFORMATION	16	-0.347383	-1.00078	0.440476	0.812921	1	962		REACTOME_NEGATIVE_REGULATION_OF_MAPK_PATHWAY	27	0.393307	1.24384	0.178571	0.397655	1	1047
REACTOME_SIGNALING_BY_FGFR1_IN_DISEASE	16	-0.348006	-1.00064	0.458599	0.803929	1	784		REACTOME_GLYCEROPHOSPHOLIPID_BIOSYNTHESIS	50	0.338201	1.24326	0.153974	0.396256	1	2199
REACTOME_SIGNALING_BY_VEGF	57	-0.248298	-1.0002	0.460526	0.796229	1	1806		REACTOME_CELLULAR_RESPONSE_TO_HYPOXIA	38	0.360016	1.2388	0.168385	0.403291	1	496
REACTOME_HIV_ELONGATION_ARREST_AND_RECOVERY	19	-0.330888	-0.998903	0.435096	0.791322	1	822		REACTOME_METABOLISM_OF_LIPIDS	307	0.259899	1.23553	0.0490196	0.407635	1	2178
REACTOME_HIV_TRANSCRIPTION_INITIATION	25	-0.304469	-0.993158	0.462415	0.800625	1	360		REACTOME_SIGNALING_BY_TGF_BETA_RECEPTOR_COMPLEX	38	0.355797	1.23386	0.151361	0.408825	1	1461
REACTOME_CELL_CYCLE_CHECKPOINTS	180	-0.205162	-0.990752	0.489426	0.798836	1	1065		REACTOME_REGULATION_OF_RAS_BY_GAPS	38	0.357425	1.23374	0.168634	0.406558	1	1006
REACTOME_MITOTIC_SPINDLE_CHECKPOINT	76	-0.23481	-0.987164	0.490814	0.801191	1	1196		REACTOME_G_ALPHA_S_SIGNALLING_EVENTS	28	0.38592	1.23356	0.197917	0.40454	1	1821
REACTOME_EPH_EPHRIN_SIGNALING	39	-0.271693	-0.982312	0.461735	0.806618	1	1112		REACTOME_DEGRADATION_OF_AXIN	32	0.373679	1.23162	0.171577	0.406203	1	496
REACTOME_CELLULAR_SENESCENCE	85	-0.230237	-0.980706	0.498747	0.802767	1	1065		REACTOME_FCGAMMA_RECEPTOR_FCGR_DEPENDENT_PHAGOCYTOSIS	53	0.335676	1.22972	0.159539	0.408012	1	936
REACTOME_SUMOYLATION_OF_CHROMATIN_ORGANIZATION_PROTEINS	39	-0.270838	-0.977866	0.515151	0.802918	1	962		REACTOME_SIGNALING_BY_NOTCH1	31	0.372546	1.22507	0.198905	0.415347	1	440
REACTOME_MITOTIC_PROPHASE	60	-0.238826	-0.966332	0.54026	0.829287	1	1166		REACTOME_CIRCADIAN_CLOCK	33	0.367628	1.22396	0.177504	0.415395	1	581
REACTOME_NR1H3_NR1H2_REGULATE_GENE_EXPRESSION_LINKED_TO_CHOLESTEROL_TRANSPORT_AND_EFFLUX	15	-0.341955	-0.964954	0.497573	0.824706	1	190		REACTOME_METABOLISM_OF_VITAMINS_AND_COFACTORS	67	0.31682	1.22312	0.161017	0.41476	1	2237
REACTOME_UPTAKE_AND_ACTIONS_OF_BACTERIAL_TOXINS	15	-0.337388	-0.964951	0.49652	0.81629	1	788		REACTOME_AUF1_HNRNP_D0_BINDS_AND_DESTABILIZES_MRNA	29	0.38029	1.22076	0.182594	0.41753	1	496
REACTOME_COPII_MEDIATED_VESICLE_TRANSPORT	40	-0.261062	-0.963959	0.507772	0.810817	1	1127		REACTOME_TRANSMISSION_ACROSS_CHEMICAL_SYNAPSES	76	0.306474	1.21988	0.124386	0.41701	1	1634
REACTOME_INSULIN_RECEPTOR_SIGNALLING_CASCADE	17	-0.325	-0.958756	0.496368	0.818078	1	660		REACTOME_SIGNALING_BY_INTERLEUKINS	182	0.271746	1.21554	0.0992701	0.423847	1	1182
REACTOME_REGULATION_OF_PTEN_GENE_TRANSCRIPTION	32	-0.27666	-0.958483	0.504902	0.810778	1	1160		REACTOME_REGULATION_OF_RUNX3_EXPRESSION_AND_ACTIVITY	31	0.375269	1.21354	0.202465	0.425683	1	496
REACTOME_TP53_REGULATES_TRANSCRIPTION_OF_CELL_DEATH_GENES	25	-0.294669	-0.953434	0.536471	0.817389	1	985		REACTOME_RUNX1_REGULATES_TRANSCRIPTION_OF_GENES_INVOLVED_IN_DIFFERENTIATION_OF_HSCS	47	0.341098	1.20894	0.172414	0.433217	1	1000
REACTOME_CONDENSATION_OF_PROPHASE_CHROMOSOMES	20	-0.30374	-0.950774	0.535047	0.817198	1	1772		REACTOME_CLASS_I_MHC_MEDIATED_ANTIGEN_PROCESSING_PRESENTATION	192	0.268553	1.20678	0.0981873	0.435522	1	1289
REACTOME_KINESINS	30	-0.274392	-0.943947	0.555814	0.828394	1	1723		REACTOME_NUCLEAR_ENVELOPE_BREAKDOWN	28	0.375068	1.2046	0.22774	0.437579	1	577
REACTOME_SMOOTH_MUSCLE_CONTRACTION	15	-0.329938	-0.939361	0.54703	0.833096	1	1959		REACTOME_SIGNALING_BY_NOTCH3	17	0.428081	1.20294	0.222423	0.438462	1	188
REACTOME_TRANSLOCATION_OF_SLC2A4_GLUT4_TO_THE_PLASMA_MEMBRANE	35	-0.260392	-0.938126	0.550369	0.828568	1	475		REACTOME_CELL_DEATH_SIGNALLING_VIA_NRAGE_NRIF_AND_NADE	36	0.357237	1.19876	0.209106	0.445315	1	956
REACTOME_HATS_ACETYLATE_HISTONES	62	-0.23144	-0.929912	0.5825	0.843378	1	775		REACTOME_INTERLEUKIN_1_FAMILY_SIGNALING	71	0.311671	1.19841	0.163551	0.443577	1	1109
REACTOME_ESR_MEDIATED_SIGNALING	81	-0.219205	-0.926466	0.629738	0.845215	1	1885		REACTOME_SIGNALING_BY_MODERATE_KINASE_ACTIVITY_BRAF_MUTANTS	28	0.36999	1.19646	0.205592	0.445679	1	1116
REACTOME_ENERGY_DEPENDENT_REGULATION_OF_MTOR_BY_LKB1_AMPK	18	-0.309806	-0.923991	0.547786	0.844583	1	1457		REACTOME_DNA_REPAIR	185	0.265117	1.19552	0.108271	0.445314	1	1842
REACTOME_SIGNALING_BY_ERBB2	18	-0.309507	-0.923185	0.567568	0.838965	1	660		REACTOME_CYCLIN_A_CDK2_ASSOCIATED_EVENTS_AT_S_PHASE_ENTRY	47	0.331703	1.1943	0.201014	0.445446	1	496
REACTOME_DNA_STRAND_ELONGATION	18	-0.301242	-0.921761	0.555556	0.835105	1	414		REACTOME_SIGNALING_BY_TGFB_FAMILY_MEMBERS	40	0.345102	1.19079	0.201695	0.450304	1	1461
REACTOME_COPI_MEDIATED_ANTEROGRADE_TRANSPORT	48	-0.243837	-0.915701	0.61596	0.84377	1	1117		REACTOME_STABILIZATION_OF_P53	33	0.358767	1.18785	0.216931	0.454251	1	496
REACTOME_SIGNALING_BY_FGFR_IN_DISEASE	25	-0.289031	-0.909334	0.591133	0.852825	1	784		REACTOME_PI3K_AKT_SIGNALING_IN_CANCER	32	0.363146	1.18662	0.207483	0.454404	1	2459
REACTOME_NUCLEAR_EVENTS_KINASE_AND_TRANSCRIPTION_FACTOR_ACTIVATION_	23	-0.282141	-0.909071	0.58371	0.846027	1	1326		REACTOME_PERK_REGULATES_GENE_EXPRESSION	16	0.437192	1.18661	0.226415	0.451974	1	1472
REACTOME_SIGNALING_BY_WNT_IN_CANCER	15	-0.318372	-0.904952	0.582418	0.849528	1	1059		REACTOME_CHROMOSOME_MAINTENANCE	65	0.312894	1.18613	0.170492	0.450681	1	2441
REACTOME_DNA_DAMAGE_TELOMERE_STRESS_INDUCED_SENESCENCE	24	-0.276429	-0.904316	0.598039	0.843897	1	1065		REACTOME_ASSEMBLY_OF_THE_PRE_REPLICATIVE_COMPLEX	44	0.331516	1.18163	0.207641	0.458548	1	496
REACTOME_PLATELET_HOMEOSTASIS	33	-0.25883	-0.899012	0.650235	0.84987	1	886		REACTOME_SIGNALING_BY_MET	34	0.349544	1.18141	0.218274	0.456684	1	411
REACTOME_COPI_DEPENDENT_GOLGI_TO_ER_RETROGRADE_TRAFFIC	47	-0.230633	-0.895373	0.63728	0.851761	1	1723		REACTOME_NOTCH1_INTRACELLULAR_DOMAIN_REGULATES_TRANSCRIPTION	21	0.395426	1.18104	0.228471	0.455133	1	440
REACTOME_CILIUM_ASSEMBLY	108	-0.198275	-0.893274	0.75766	0.849794	1	1673		REACTOME_RNA_POLYMERASE_III_TRANSCRIPTION_INITIATION_FROM_TYPE_1_PROMOTER	22	0.389669	1.18074	0.236207	0.453426	1	1324
REACTOME_SYNTHESIS_OF_PIPS_AT_THE_PLASMA_MEMBRANE	26	-0.267304	-0.887977	0.65995	0.855255	1	2310		REACTOME_IMMUNOREGULATORY_INTERACTIONS_BETWEEN_A_LYMPHOID_AND_A_NON_LYMPHOID_CELL	27	0.367901	1.17907	0.256228	0.454552	1	1783
REACTOME_TELOMERE_C_STRAND_LAGGING_STRAND_SYNTHESIS	16	-0.294906	-0.88047	0.643357	0.865463	1	441		REACTOME_CELLULAR_RESPONSE_TO_HEAT_STRESS	60	0.316959	1.17425	0.19702	0.46358	1	1116
REACTOME_PRC2_METHYLATES_HISTONES_AND_DNA	18	-0.293835	-0.880404	0.625282	0.858522	1	670		REACTOME_HEDGEHOG_ON_STATE	44	0.337751	1.17285	0.216949	0.464342	1	804
REACTOME_POST_TRANSLATIONAL_MODIFICATION_SYNTHESIS_OF_GPI_ANCHORED_PROTEINS	20	-0.277542	-0.866713	0.641089	0.883773	1	1402		REACTOME_RNA_POLYMERASE_I_TRANSCRIPTION_INITIATION	29	0.357261	1.17117	0.239389	0.465807	1	1646
REACTOME_PRE_NOTCH_EXPRESSION_AND_PROCESSING	37	-0.238194	-0.859134	0.706731	0.894447	1	705		REACTOME_HEDGEHOG_OFF_STATE	58	0.308962	1.17011	0.203822	0.46571	1	1289
REACTOME_DISASSEMBLY_OF_THE_DESTRUCTION_COMPLEX_AND_RECRUITMENT_OF_AXIN_TO_THE_MEMBRANE	15	-0.30052	-0.856788	0.662971	0.892412	1	1059		REACTOME_NEURONAL_SYSTEM	107	0.281787	1.16949	0.158147	0.464836	1	1756
REACTOME_CHONDROITIN_SULFATE_DERMATAN_SULFATE_METABOLISM	16	-0.299227	-0.852232	0.65991	0.895548	1	805		REACTOME_NUCLEOTIDE_EXCISION_REPAIR	67	0.30526	1.16818	0.203915	0.465392	1	1468
REACTOME_EXTRA_NUCLEAR_ESTROGEN_SIGNALING	29	-0.249294	-0.844462	0.732558	0.904816	1	886		REACTOME_COLLAGEN_FORMATION	22	0.381056	1.16754	0.230496	0.464478	1	928
REACTOME_VEGFR2_MEDIATED_VASCULAR_PERMEABILITY	15	-0.294312	-0.844425	0.6875	0.897816	1	542		REACTOME_MAP2K_AND_MAPK_ACTIVATION	26	0.376883	1.1675	0.257443	0.462246	1	983
REACTOME_NR1H2_AND_NR1H3_MEDIATED_SIGNALING	17	-0.286842	-0.844405	0.721823	0.890904	1	190		REACTOME_TOLL_LIKE_RECEPTOR_TLR1_TLR2_CASCADE	53	0.319574	1.16686	0.233871	0.461398	1	1109
REACTOME_DNA_DOUBLE_STRAND_BREAK_RESPONSE	35	-0.239386	-0.838976	0.770115	0.895596	1	770		REACTOME_RESOLUTION_OF_D_LOOP_STRUCTURES_THROUGH_SYNTHESIS_DEPENDENT_STRAND_ANNEALING_SDSA_	16	0.422583	1.16622	0.265343	0.460536	1	1193
REACTOME_GLUCAGON_LIKE_PEPTIDE_1_GLP1_REGULATES_INSULIN_SECRETION	19	-0.27122	-0.837987	0.72467	0.890832	1	886		REACTOME_RNA_POLYMERASE_III_TRANSCRIPTION_INITIATION_FROM_TYPE_3_PROMOTER	19	0.402313	1.16377	0.264184	0.463764	1	1324
REACTOME_ACTIVATION_OF_NMDA_RECEPTORS_AND_POSTSYNAPTIC_EVENTS	38	-0.227137	-0.83669	0.762402	0.886702	1	900		REACTOME_HCMV_LATE_EVENTS	35	0.349828	1.16082	0.265625	0.467986	1	907
REACTOME_REGULATION_OF_TP53_ACTIVITY_THROUGH_PHOSPHORYLATION	54	-0.211293	-0.834985	0.787081	0.883722	1	867		REACTOME_SULFUR_AMINO_ACID_METABOLISM	15	0.428379	1.16039	0.267161	0.466597	1	508
REACTOME_RHO_GTPASES_ACTIVATE_FORMINS	85	-0.195784	-0.828741	0.832474	0.888955	1	1196		REACTOME_DNA_DAMAGE_RECOGNITION_IN_GG_NER	23	0.378654	1.15774	0.261698	0.470459	1	1468
REACTOME_PHASE_I_FUNCTIONALIZATION_OF_COMPOUNDS	17	-0.284558	-0.823002	0.718821	0.892935	1	1204		REACTOME_RESOLUTION_OF_D_LOOP_STRUCTURES	21	0.389751	1.15577	0.270085	0.472641	1	1517
REACTOME_SIGNALING_BY_INSULIN_RECEPTOR	28	-0.232411	-0.805409	0.757946	0.917735	1	660		REACTOME_TRANSCRIPTIONAL_REGULATION_BY_SMALL_RNAS	39	0.333121	1.1533	0.234401	0.475888	1	2155
REACTOME_REGULATION_OF_TP53_ACTIVITY_THROUGH_ACETYLATION	16	-0.276994	-0.78659	0.751073	0.942133	1	2252		REACTOME_ANTIGEN_PROCESSING_UBIQUITINATION_PROTEASOME_DEGRADATION	157	0.258542	1.15329	0.17236	0.473634	1	1289
REACTOME_TRANSCRIPTIONAL_REGULATION_OF_GRANULOPOIESIS	28	-0.232569	-0.781896	0.828375	0.942802	1	965		REACTOME_REGULATION_OF_PTEN_STABILITY_AND_ACTIVITY	40	0.326153	1.15246	0.213805	0.473326	1	496
REACTOME_RESPONSE_TO_ELEVATED_PLATELET_CYTOSOLIC_CA2_	45	-0.204912	-0.768715	0.869249	0.955345	1	519		REACTOME_HIV_INFECTION	126	0.269963	1.14938	0.207373	0.477758	1	1402
REACTOME_RECOGNITION_AND_ASSOCIATION_OF_DNA_GLYCOSYLASE_WITH_SITE_CONTAINING_AN_AFFECTED_PURINE	15	-0.269875	-0.762957	0.799539	0.956744	1	859		REACTOME_SPHINGOLIPID_METABOLISM	36	0.339044	1.14851	0.257851	0.477661	1	2468
REACTOME_GPCR_LIGAND_BINDING	53	-0.193266	-0.756856	0.892086	0.957934	1	1618		REACTOME_G_ALPHA_Z_SIGNALLING_EVENTS	17	0.414892	1.14672	0.299099	0.479334	1	1649
REACTOME_TRNA_MODIFICATION_IN_THE_NUCLEUS_AND_CYTOSOL	27	-0.226798	-0.752496	0.828571	0.956914	1	901		REACTOME_NUCLEOTIDE_BINDING_DOMAIN_LEUCINE_RICH_REPEAT_CONTAINING_RECEPTOR_NLR_SIGNALING_PATHWAYS	32	0.352507	1.14292	0.25817	0.485391	1	188
REACTOME_CLASS_B_2_SECRETIN_FAMILY_RECEPTORS_	20	-0.242969	-0.744716	0.836735	0.959898	1	886		REACTOME_MRNA_CAPPING	18	0.397527	1.14155	0.243043	0.485964	1	1324
REACTOME_BRANCHED_CHAIN_AMINO_ACID_CATABOLISM	16	-0.254825	-0.73158	0.831858	0.967959	1	996		REACTOME_INTERACTIONS_OF_VPR_WITH_HOST_CELLULAR_PROTEINS	23	0.374308	1.141	0.269492	0.484912	1	577
REACTOME_SIGNALING_BY_RETINOIC_ACID	15	-0.255667	-0.729294	0.839623	0.963924	1	288		REACTOME_SIGNALING_BY_FGFR3	17	0.397022	1.14074	0.27866	0.483303	1	1714
REACTOME_SYNTHESIS_OF_SUBSTRATES_IN_N_GLYCAN_BIOSYTHESIS	30	-0.20865	-0.722441	0.906404	0.964789	1	616		REACTOME_INTERFERON_ALPHA_BETA_SIGNALING	25	0.367963	1.14002	0.277409	0.482606	1	2300
REACTOME_G_ALPHA_12_13_SIGNALLING_EVENTS	35	-0.204281	-0.720763	0.929907	0.95984	1	1199		REACTOME_METABOLISM_OF_POLYAMINES	34	0.340283	1.13772	0.273356	0.485367	1	1000
REACTOME_PROTEIN_PROTEIN_INTERACTIONS_AT_SYNAPSES	23	-0.223625	-0.707379	0.892421	0.966227	1	1571		REACTOME_TAK1_ACTIVATES_NFKB_BY_PHOSPHORYLATION_AND_ACTIVATION_OF_IKKS_COMPLEX	18	0.398277	1.13452	0.283154	0.490813	1	188
REACTOME_CLASS_A_1_RHODOPSIN_LIKE_RECEPTORS_	33	-0.190908	-0.674558	0.954023	0.986482	1	1618		REACTOME_INTEGRATION_OF_ENERGY_METABOLISM	44	0.31633	1.13044	0.25812	0.497742	1	1822
REACTOME_TP53_REGULATES_TRANSCRIPTION_OF_ADDITIONAL_CELL_CYCLE_GENES_WHOSE_EXACT_ROLE_IN_THE_P53_PATHWAY_REMAIN_UNCERTAIN	16	-0.233224	-0.666008	0.880795	0.985355	1	868		REACTOME_DEATH_RECEPTOR_SIGNALLING	75	0.2879	1.12951	0.239812	0.497611	1	1158
REACTOME_PEPTIDE_HORMONE_METABOLISM	23	-0.204434	-0.651633	0.926396	0.987556	1	1539		REACTOME_SIGNALING_BY_FGFR1	17	0.402267	1.12891	0.299445	0.49673	1	1714
REACTOME_SPHINGOLIPID_DE_NOVO_BIOSYNTHESIS	19	-0.21243	-0.646182	0.906874	0.984089	1	586		REACTOME_P75_NTR_RECEPTOR_MEDIATED_SIGNALLING	47	0.318454	1.12845	0.256454	0.495547	1	1109
REACTOME_ECM_PROTEOGLYCANS	17	-0.211369	-0.625026	0.948546	0.987658	1	930		REACTOME_EXTENSION_OF_TELOMERES	26	0.359704	1.12146	0.299639	0.50877	1	1922
REACTOME_RAB_GEFS_EXCHANGE_GTP_FOR_GDP_ON_RABS	41	-0.155616	-0.574947	0.997608	0.997607	1	1593		REACTOME_AQUAPORIN_MEDIATED_TRANSPORT	17	0.392751	1.12124	0.296296	0.506967	1	1543
REACTOME_INTEGRIN_CELL_SURFACE_INTERACTIONS	23	-0.16793	-0.529187	0.985401	0.999378	1	1955		REACTOME_NEDDYLATION	109	0.271623	1.12033	0.247173	0.506692	1	1468
REACTOME_PI_METABOLISM	39	-0.136851	-0.502698	1	0.996009	1	2384		REACTOME_DOWNSTREAM_SIGNALING_EVENTS_OF_B_CELL_RECEPTOR_BCR_	49	0.312631	1.11981	0.294788	0.505687	1	496
									REACTOME_CD28_CO_STIMULATION	18	0.385126	1.11954	0.319728	0.50414	1	2376
									REACTOME_DEGRADATION_OF_BETA_CATENIN_BY_THE_DESTRUCTION_COMPLEX	48	0.311726	1.11407	0.261017	0.514008	1	804
									REACTOME_SIGNALING_BY_FGFR4	16	0.404804	1.11364	0.292894	0.512729	1	1714
									REACTOME_OVARIAN_TUMOR_DOMAIN_PROTEASES	22	0.358733	1.11326	0.303136	0.511297	1	188
									REACTOME_RNA_POLYMERASE_I_TRANSCRIPTION	41	0.319282	1.11322	0.295567	0.509192	1	1324
									REACTOME_S_PHASE	95	0.273962	1.11273	0.256369	0.508092	1	1829
									REACTOME_TOLL_LIKE_RECEPTOR_10_TLR10_CASCADE	50	0.307271	1.10816	0.294017	0.51582	1	1109
									REACTOME_INTERLEUKIN_17_SIGNALING	42	0.314654	1.10325	0.294807	0.524618	1	1109
									REACTOME_G1_S_DNA_DAMAGE_CHECKPOINTS	40	0.320916	1.10183	0.327419	0.525555	1	496
									REACTOME_GLOBAL_GENOME_NUCLEOTIDE_EXCISION_REPAIR_GG_NER_	53	0.294734	1.10142	0.280507	0.52422	1	1468
									REACTOME_RNA_POLYMERASE_I_TRANSCRIPTION_TERMINATION	21	0.368301	1.10054	0.31058	0.524037	1	1646
									REACTOME_SELECTIVE_AUTOPHAGY	44	0.311918	1.09671	0.28115	0.530447	1	1330
									REACTOME_HCMV_EARLY_EVENTS	48	0.302709	1.09471	0.298635	0.532825	1	1062
									REACTOME_ONCOGENIC_MAPK_SIGNALING	45	0.314312	1.09296	0.319658	0.534825	1	1116
									REACTOME_TOLL_LIKE_RECEPTOR_CASCADES	77	0.281265	1.09062	0.292407	0.537826	1	2008
									REACTOME_DAG_AND_IP3_SIGNALING	21	0.366989	1.08785	0.353952	0.542136	1	1936
									REACTOME_POTASSIUM_CHANNELS	22	0.36	1.08589	0.342857	0.544551	1	1543
									REACTOME_DISEASES_ASSOCIATED_WITH_GLYCOSAMINOGLYCAN_METABOLISM	15	0.398612	1.08559	0.340206	0.543126	1	1717
									REACTOME_OPIOID_SIGNALLING	39	0.315447	1.08375	0.33777	0.54488	1	1182
									REACTOME_CELL_CELL_COMMUNICATION	35	0.320112	1.0811	0.351351	0.549093	1	1723
									REACTOME_ION_TRANSPORT_BY_P_TYPE_ATPASES	21	0.360548	1.07891	0.358289	0.551952	1	2043
									REACTOME_FCERI_MEDIATED_NF_KB_ACTIVATION	51	0.294288	1.07849	0.33121	0.550753	1	496
									REACTOME_NOD1_2_SIGNALING_PATHWAY	21	0.362877	1.07802	0.358844	0.549557	1	1400
									REACTOME_TCR_SIGNALING	64	0.284755	1.07453	0.329564	0.555497	1	1340
									REACTOME_SUMOYLATION_OF_RNA_BINDING_PROTEINS	29	0.32481	1.07373	0.347973	0.555351	1	660
									REACTOME_FORMATION_OF_INCISION_COMPLEX_IN_GG_NER	31	0.33054	1.07201	0.340604	0.55715	1	1399
									REACTOME_TOLL_LIKE_RECEPTOR_4_TLR4_CASCADE	68	0.275004	1.06952	0.320695	0.560535	1	1150
									REACTOME_NS1_MEDIATED_EFFECTS_ON_HOST_PATHWAYS	25	0.342938	1.06804	0.356401	0.561815	1	577
									REACTOME_RETROGRADE_TRANSPORT_AT_THE_TRANS_GOLGI_NETWORK	28	0.336278	1.06743	0.362563	0.56106	1	778
									REACTOME_OXIDATIVE_STRESS_INDUCED_SENESCENCE	51	0.291079	1.066	0.329011	0.562529	1	1221
									REACTOME_SIGNALING_BY_THE_B_CELL_RECEPTOR_BCR_	67	0.278023	1.06511	0.332215	0.562444	1	496
									REACTOME_NEGATIVE_REGULATION_OF_THE_PI3K_AKT_NETWORK	36	0.313788	1.06266	0.353618	0.566148	1	2459
									REACTOME_FORMATION_OF_THE_EARLY_ELONGATION_COMPLEX	20	0.363486	1.06216	0.379679	0.565139	1	1324
									REACTOME_SIGNALING_BY_HEDGEHOG	77	0.267332	1.06134	0.344668	0.564906	1	1182
									REACTOME_RNA_POLYMERASE_III_TRANSCRIPTION	28	0.335245	1.0613	0.381625	0.562873	1	1324
									REACTOME_CYTOSOLIC_TRNA_AMINOACYLATION	17	0.380752	1.06125	0.378378	0.560841	1	1862
									REACTOME_SIGNALING_BY_NTRKS	58	0.287047	1.06119	0.347315	0.558919	1	1012
									REACTOME_TRANSCRIPTIONAL_REGULATION_BY_TP53	209	0.231579	1.05874	0.337607	0.562541	1	1324
									REACTOME_FC_EPSILON_RECEPTOR_FCERI_SIGNALING	79	0.267026	1.05611	0.351938	0.566194	1	1109
									REACTOME_SIGNALING_BY_FGFR2	29	0.328841	1.05584	0.363333	0.56468	1	1714
									REACTOME_PLATELET_ACTIVATION_SIGNALING_AND_AGGREGATION	100	0.256154	1.05374	0.366242	0.567439	1	1680
									REACTOME_SUMOYLATION_OF_UBIQUITINYLATION_PROTEINS	25	0.335401	1.05236	0.379791	0.568391	1	660
									REACTOME_INTERLEUKIN_2_FAMILY_SIGNALING	17	0.365157	1.05193	0.409894	0.567193	1	411
									REACTOME_HSF1_ACTIVATION	19	0.365421	1.05088	0.394915	0.567431	1	1380
									REACTOME_SIGNALLING_TO_ERKS	22	0.349546	1.05066	0.384473	0.565893	1	1012
									REACTOME_PHOSPHOLIPID_METABOLISM	88	0.258582	1.05061	0.356209	0.563934	1	2199
									REACTOME_ADAPTIVE_IMMUNE_SYSTEM	350	0.218705	1.04928	0.324022	0.564834	1	1663
									REACTOME_TOLL_LIKE_RECEPTOR_9_TLR9_CASCADE	54	0.285584	1.04638	0.379725	0.569381	1	1367
									REACTOME_GPVI_MEDIATED_ACTIVATION_CASCADE	17	0.370561	1.04262	0.405872	0.575855	1	1480
									REACTOME_CLEC7A_DECTIN_1_SIGNALING	59	0.275802	1.04216	0.403035	0.574766	1	804
									REACTOME_TRANSPORT_OF_VITAMINS_NUCLEOSIDES_AND_RELATED_MOLECULES	15	0.373448	1.04142	0.417526	0.574366	1	1190
									REACTOME_SIGNALING_BY_FGFR	31	0.323713	1.03379	0.403655	0.589216	1	1714
									REACTOME_TRANSCRIPTIONAL_ACTIVITY_OF_SMAD2_SMAD3_SMAD4_HETEROTRIMER	24	0.331439	1.03298	0.430213	0.589142	1	1461
									REACTOME_TRNA_PROCESSING	68	0.26663	1.03093	0.385906	0.591665	1	818
									REACTOME_TCF_DEPENDENT_SIGNALING_IN_RESPONSE_TO_WNT	88	0.254706	1.03017	0.424483	0.591366	1	869
									REACTOME_RESOLUTION_OF_ABASIC_SITES_AP_SITES_	26	0.326321	1.02831	0.411864	0.593312	1	1922
									REACTOME_TRANSLATION_OF_STRUCTURAL_PROTEINS	18	0.358643	1.02737	0.437168	0.593358	1	660
									REACTOME_MRNA_SPLICING_MINOR_PATHWAY	32	0.310381	1.0268	0.433962	0.59258	1	1324
									REACTOME_UB_SPECIFIC_PROCESSING_PROTEASES	103	0.247811	1.02671	0.405488	0.590737	1	1124
									REACTOME_PHASE_II_CONJUGATION_OF_COMPOUNDS	29	0.317903	1.02616	0.425249	0.589909	1	1321
									REACTOME_G2_M_CHECKPOINTS	97	0.250548	1.02513	0.425697	0.590227	1	1842
									REACTOME_COMPLEX_I_BIOGENESIS	30	0.317651	1.02408	0.420035	0.590591	1	1766
									REACTOME_RNA_POLYMERASE_I_PROMOTER_ESCAPE	32	0.308326	1.01608	0.416235	0.606662	1	1646
									REACTOME_MAPK6_MAPK4_SIGNALING	48	0.277467	1.01511	0.426644	0.60683	1	496
									REACTOME_SIGNALING_BY_WNT	130	0.237112	1.01506	0.424149	0.604875	1	1000
									REACTOME_RECYCLING_PATHWAY_OF_L1	16	0.367362	1.01404	0.441125	0.604978	1	1062
									REACTOME_HCMV_INFECTION	57	0.269921	1.01304	0.417349	0.60517	1	1062
									REACTOME_REGULATION_OF_HSF1_MEDIATED_HEAT_SHOCK_RESPONSE	49	0.278975	1.00541	0.418244	0.619837	1	577
									REACTOME_PROCESSING_OF_CAPPED_INTRONLESS_PRE_MRNA	16	0.359794	1.00272	0.465116	0.62376	1	611
									REACTOME_SIGNALING_BY_RECEPTOR_TYROSINE_KINASES	183	0.223158	1.00151	0.45045	0.624314	1	1351
									REACTOME_CROSS_PRESENTATION_OF_SOLUBLE_EXOGENOUS_ANTIGENS_ENDOSOMES_	26	0.319414	0.999253	0.459108	0.627285	1	1000
									REACTOME_SIGNALING_BY_NOTCH	96	0.244185	0.99875	0.442675	0.626323	1	981
									REACTOME_SEPARATION_OF_SISTER_CHROMATIDS	115	0.23812	0.998581	0.450617	0.624646	1	1062
									REACTOME_CARDIAC_CONDUCTION	32	0.300454	0.989054	0.512864	0.644319	1	1191
									REACTOME_MITOCHONDRIAL_BIOGENESIS	50	0.275203	0.988324	0.482051	0.643686	1	1689
									REACTOME_PROCESSING_OF_DNA_DOUBLE_STRAND_BREAK_ENDS	47	0.274356	0.988116	0.495066	0.641976	1	1963
									REACTOME_INTERLEUKIN_4_AND_INTERLEUKIN_13_SIGNALING	32	0.299058	0.987126	0.483245	0.642062	1	1368
									REACTOME_MUSCLE_CONTRACTION	51	0.269372	0.984806	0.46543	0.645248	1	1242
									REACTOME_NCAM_SIGNALING_FOR_NEURITE_OUT_GROWTH	19	0.345528	0.983559	0.469565	0.646032	1	928
									REACTOME_VASOPRESSIN_REGULATES_RENAL_WATER_HOMEOSTASIS_VIA_AQUAPORINS	16	0.351543	0.981728	0.492091	0.647811	1	1543
									REACTOME_AGGREPHAGY	21	0.323991	0.976401	0.524648	0.657458	1	265
									REACTOME_INTRACELLULAR_SIGNALING_BY_SECOND_MESSENGERS	144	0.220636	0.971823	0.531298	0.66609	1	1785
									REACTOME_DISEASES_OF_GLYCOSYLATION	44	0.270046	0.967105	0.51405	0.67437	1	2047
									REACTOME_DEGRADATION_OF_THE_EXTRACELLULAR_MATRIX	32	0.298815	0.965761	0.498221	0.675283	1	2110
									REACTOME_MYD88_INDEPENDENT_TLR4_CASCADE_	57	0.25771	0.965515	0.514516	0.673613	1	1109
									REACTOME_MITOTIC_G1_PHASE_AND_G1_S_TRANSITION	88	0.238897	0.964621	0.540098	0.673582	1	1827
									REACTOME_HOMOLOGY_DIRECTED_REPAIR	70	0.249117	0.963639	0.509434	0.673698	1	1963
									REACTOME_ASPARAGINE_N_LINKED_GLYCOSYLATION	158	0.216546	0.962895	0.51497	0.67319	1	1330
									REACTOME_METABOLISM_OF_STEROIDS	61	0.253295	0.958246	0.534224	0.681196	1	1505
									REACTOME_DNA_DOUBLE_STRAND_BREAK_REPAIR	89	0.236447	0.95662	0.574639	0.682879	1	1963
									REACTOME_DEUBIQUITINATION	145	0.220392	0.95534	0.563183	0.683573	1	1124
									REACTOME_AUTOPHAGY	78	0.242158	0.95318	0.544555	0.686666	1	1330
									REACTOME_BIOLOGICAL_OXIDATIONS	46	0.263171	0.951197	0.52901	0.689038	1	1321
									REACTOME_MHC_CLASS_II_ANTIGEN_PRESENTATION	57	0.255201	0.946139	0.530351	0.698285	1	1579
									REACTOME_EXTRACELLULAR_MATRIX_ORGANIZATION	72	0.244782	0.944739	0.578696	0.699488	1	1900
									REACTOME_L1CAM_INTERACTIONS	38	0.273309	0.943769	0.519393	0.699661	1	1325
									REACTOME_NEUROTRANSMITTER_RECEPTORS_AND_POSTSYNAPTIC_SIGNAL_TRANSMISSION	61	0.247884	0.941769	0.556465	0.701879	1	1634
									REACTOME_NUCLEAR_RECEPTOR_TRANSCRIPTION_PATHWAY	19	0.322104	0.941592	0.555752	0.700121	1	1899
									REACTOME_G_ALPHA_Q_SIGNALLING_EVENTS	51	0.259862	0.941561	0.5625	0.698032	1	1649
									REACTOME_CARGO_CONCENTRATION_IN_THE_ER	16	0.341307	0.939638	0.551724	0.699865	1	1245
									REACTOME_VESICLE_MEDIATED_TRANSPORT	304	0.197542	0.939322	0.64306	0.698548	1	936
									REACTOME_CELL_SURFACE_INTERACTIONS_AT_THE_VASCULAR_WALL	47	0.258881	0.939211	0.559322	0.6967	1	1855
									REACTOME_MEIOSIS	37	0.278201	0.938776	0.554577	0.6957	1	1431
									REACTOME_ACTIVATION_OF_ATR_IN_RESPONSE_TO_REPLICATION_STRESS	29	0.293484	0.936443	0.552542	0.698732	1	1922
									REACTOME_MEIOTIC_RECOMBINATION	26	0.297815	0.933912	0.542662	0.702264	1	2076
									REACTOME_BASE_EXCISION_REPAIR	39	0.2701	0.933394	0.569728	0.701368	1	1922
									REACTOME_FOXO_MEDIATED_TRANSCRIPTION	24	0.302666	0.932021	0.548922	0.702367	1	915
									REACTOME_COSTIMULATION_BY_THE_CD28_FAMILY	35	0.275758	0.931731	0.572664	0.700961	1	1785
									REACTOME_SIGNALING_BY_BRAF_AND_RAF_FUSIONS	38	0.274728	0.930723	0.595	0.701126	1	1116
									REACTOME_ADORA2B_MEDIATED_ANTI_INFLAMMATORY_CYTOKINES_PRODUCTION	22	0.310062	0.926504	0.564428	0.708032	1	1543
									REACTOME_DEACTIVATION_OF_THE_BETA_CATENIN_TRANSACTIVATING_COMPLEX	20	0.311701	0.919301	0.581513	0.721571	1	188
									REACTOME_DAP12_SIGNALING	15	0.330493	0.911443	0.567812	0.736099	1	1340
									REACTOME_MEIOTIC_SYNAPSIS	20	0.308665	0.911393	0.613288	0.734032	1	862
									REACTOME_TBC_RABGAPS	22	0.30139	0.906255	0.584939	0.743054	1	1733
									REACTOME_TRANSCRIPTIONAL_ACTIVATION_OF_MITOCHONDRIAL_BIOGENESIS	31	0.278062	0.90528	0.621035	0.74289	1	581
									REACTOME_DAP12_INTERACTIONS	15	0.330493	0.902748	0.620183	0.746106	1	1340
									REACTOME_SIGNALING_BY_SCF_KIT	21	0.3024	0.896674	0.623917	0.757161	1	1714
									REACTOME_ACTIVATION_OF_BH3_ONLY_PROTEINS	18	0.314787	0.895729	0.596774	0.757008	1	1221
									REACTOME_G_PROTEIN_BETA_GAMMA_SIGNALLING	15	0.321241	0.890444	0.636842	0.766199	1	1543
									REACTOME_RHO_GTPASES_ACTIVATE_PKNS	22	0.293719	0.889104	0.629174	0.766654	1	936
									REACTOME_SIGNALING_BY_GPCR	163	0.201115	0.888956	0.729134	0.764785	1	1882
									REACTOME_TP53_REGULATES_TRANSCRIPTION_OF_DNA_REPAIR_GENES	34	0.265514	0.886187	0.632424	0.76822	1	1324
									REACTOME_ROS_AND_RNS_PRODUCTION_IN_PHAGOCYTES	17	0.307663	0.882171	0.637363	0.774697	1	1621
									REACTOME_MTOR_SIGNALLING	23	0.289656	0.879702	0.64658	0.777698	1	1424
									REACTOME_INHIBITION_OF_DNA_RECOMBINATION_AT_TELOMERE	21	0.290639	0.876523	0.643617	0.782196	1	2076
									REACTOME_POSITIVE_EPIGENETIC_REGULATION_OF_RRNA_EXPRESSION	41	0.244054	0.876388	0.659864	0.780286	1	1324
									REACTOME_POTENTIAL_THERAPEUTICS_FOR_SARS	23	0.291579	0.876277	0.647351	0.778274	1	1487
									REACTOME_RHO_GTPASE_EFFECTORS	160	0.19866	0.875118	0.750369	0.778422	1	1062
									REACTOME_FATTY_ACYL_COA_BIOSYNTHESIS	18	0.30972	0.875015	0.673759	0.776415	1	1964
									REACTOME_DDX58_IFIH1_MEDIATED_INDUCTION_OF_INTERFERON_ALPHA_BETA	35	0.256671	0.869737	0.684932	0.784579	1	1230
									REACTOME_SIGNAL_AMPLIFICATION	15	0.320563	0.868724	0.645868	0.784472	1	1634
									REACTOME_SARS_COV_INFECTIONS	49	0.234615	0.864959	0.711921	0.789706	1	1487
									REACTOME_RESOLUTION_OF_AP_SITES_VIA_THE_MULTIPLE_NUCLEOTIDE_PATCH_REPLACEMENT_PATHWAY	17	0.307515	0.861398	0.639785	0.794969	1	1922
									REACTOME_REGULATION_OF_CHOLESTEROL_BIOSYNTHESIS_BY_SREBP_SREBF_	35	0.249489	0.86069	0.664372	0.794178	1	1505
									REACTOME_REGULATION_OF_LIPID_METABOLISM_BY_PPARALPHA	56	0.229472	0.860548	0.730186	0.792244	1	1932
									REACTOME_REGULATION_OF_TP53_EXPRESSION_AND_DEGRADATION	19	0.296484	0.860545	0.67637	0.79007	1	727
									REACTOME_UNFOLDED_PROTEIN_RESPONSE_UPR_	45	0.24276	0.860464	0.708126	0.788089	1	1668
									REACTOME_INTRA_GOLGI_TRAFFIC	20	0.295889	0.855411	0.701275	0.796071	1	1091
									REACTOME_NETRIN_1_SIGNALING	19	0.292852	0.85002	0.676007	0.804157	1	2170
									REACTOME_VISUAL_PHOTOTRANSDUCTION	18	0.299928	0.847159	0.662069	0.807493	1	1074
									REACTOME_ACTIVATION_OF_GENE_EXPRESSION_BY_SREBF_SREBP_	27	0.263987	0.845103	0.708674	0.808951	1	1505
									REACTOME_SIGNALING_BY_RHO_GTPASES	212	0.182902	0.842692	0.86931	0.811242	1	1062
									REACTOME_DOWNSTREAM_SIGNAL_TRANSDUCTION	15	0.3056	0.840931	0.671329	0.812214	1	411
									REACTOME_SARS_COV_1_INFECTION	26	0.266474	0.837967	0.722789	0.8156	1	660
									REACTOME_TRANSCRIPTIONAL_REGULATION_OF_WHITE_ADIPOCYTE_DIFFERENTIATION	35	0.24753	0.827398	0.729636	0.832384	1	1525
									REACTOME_B_WICH_COMPLEX_POSITIVELY_REGULATES_RRNA_EXPRESSION	33	0.252087	0.823684	0.744262	0.836698	1	1646
									REACTOME_DEPOSITION_OF_NEW_CENPA_CONTAINING_NUCLEOSOMES_AT_THE_CENTROMERE	30	0.248184	0.81376	0.750439	0.851842	1	3501
									REACTOME_G0_AND_EARLY_G1	18	0.281577	0.812666	0.735144	0.851475	1	1583
									REACTOME_REGULATION_OF_INSULIN_SECRETION	30	0.248438	0.809553	0.769097	0.854565	1	1822
									REACTOME_HSF1_DEPENDENT_TRANSACTIVATION	17	0.294674	0.809306	0.731664	0.852729	1	1116
									REACTOME_GENE_SILENCING_BY_RNA	50	0.226316	0.809278	0.790429	0.850528	1	1324
									REACTOME_MAPK_TARGETS_NUCLEAR_EVENTS_MEDIATED_BY_MAP_KINASES	18	0.284174	0.806014	0.725314	0.853487	1	1017
									REACTOME_REPRODUCTION	43	0.227343	0.795874	0.823723	0.867621	1	1431
									REACTOME_ANTI_INFLAMMATORY_RESPONSE_FAVOURING_LEISHMANIA_PARASITE_INFECTION	39	0.222472	0.784378	0.819562	0.883249	1	1634
									REACTOME_HEMOSTASIS	225	0.170867	0.783365	0.950425	0.882454	1	1680
									REACTOME_G2_M_DNA_DAMAGE_CHECKPOINT	48	0.216949	0.780793	0.83871	0.883898	1	1963
									REACTOME_SIGNALING_BY_EGFR	22	0.264533	0.778567	0.802947	0.884932	1	188
									REACTOME_DEADENYLATION_OF_MRNA	15	0.284449	0.778016	0.769486	0.883401	1	261
									REACTOME_ORGANELLE_BIOGENESIS_AND_MAINTENANCE	158	0.174615	0.772983	0.938897	0.888362	1	1689
									REACTOME_RHO_GTPASE_CYCLE	57	0.209853	0.771053	0.876442	0.888705	1	956
									REACTOME_O_LINKED_GLYCOSYLATION	29	0.241413	0.767792	0.815009	0.890886	1	2210
									REACTOME_SIGNALING_BY_NUCLEAR_RECEPTORS	106	0.184469	0.765277	0.917197	0.892009	1	2099
									REACTOME_ERCC6_CSB_AND_EHMT2_G9A_POSITIVELY_REGULATE_RRNA_EXPRESSION	19	0.266028	0.762912	0.812392	0.892929	1	862
									REACTOME_NRAGE_SIGNALS_DEATH_THROUGH_JNK	26	0.24487	0.760613	0.818182	0.893596	1	1307
									REACTOME_FCERI_MEDIATED_MAPK_ACTIVATION	17	0.266957	0.758775	0.806723	0.893683	1	1017
									REACTOME_TP53_REGULATES_TRANSCRIPTION_OF_CELL_CYCLE_GENES	32	0.225944	0.746367	0.866438	0.906965	1	2391
									REACTOME_INTERFERON_GAMMA_SIGNALING	40	0.211803	0.734881	0.878307	0.917667	1	1783
									REACTOME_RAB_REGULATION_OF_TRAFFICKING	58	0.194811	0.72714	0.905629	0.923825	1	2178
									REACTOME_SIGNALING_BY_PDGF	24	0.235067	0.72702	0.870528	0.92163	1	411
									REACTOME_CHOLESTEROL_BIOSYNTHESIS	20	0.243375	0.711679	0.867347	0.934429	1	3213
									REACTOME_BASE_EXCISION_REPAIR_AP_SITE_FORMATION	21	0.23692	0.711568	0.883882	0.932188	1	2288
									REACTOME_PEPTIDE_LIGAND_BINDING_RECEPTORS	17	0.25305	0.710683	0.862416	0.930674	1	717
									REACTOME_ION_HOMEOSTASIS	17	0.253504	0.708717	0.86911	0.930322	1	2043
									REACTOME_AMINO_ACIDS_REGULATE_MTORC1	33	0.210605	0.698736	0.918965	0.936951	1	2614
									REACTOME_PYRUVATE_METABOLISM	20	0.221268	0.641006	0.93007	0.97515	1	1848
									REACTOME_FCGR3A_MEDIATED_IL10_SYNTHESIS	20	0.206054	0.611447	0.960784	0.986518	1	1634
									REACTOME_BIOSYNTHESIS_OF_THE_N_GLYCAN_PRECURSOR_DOLICHOL_LIPID_LINKED_OLIGOSACCHARIDE_LLO_AND_TRANSFER_TO_A_NASCENT_PROTEIN	40	0.175677	0.603679	0.988275	0.987127	1	2631
									REACTOME_INOSITOL_PHOSPHATE_METABOLISM	25	0.186847	0.579348	0.967971	0.992148	1	1458
									REACTOME_ANTIGEN_ACTIVATES_B_CELL_RECEPTOR_BCR_LEADING_TO_GENERATION_OF_SECOND_MESSENGERS	19	0.192794	0.565283	0.96741	0.99317	1	2801
									REACTOME_RMTS_METHYLATE_HISTONE_ARGININES	20	0.182602	0.531236	0.989529	0.997139	1	1738
									REACTOME_IRE1ALPHA_ACTIVATES_CHAPERONES	26	0.135096	0.416527	0.998276	1	1	1668
									REACTOME_ROLE_OF_PHOSPHOLIPIDS_IN_PHAGOCYTOSIS	16	0.147219	0.405545	1	0.999646	1	6271

## Sheet: Details
KEGG_RIBOSOME							REACTOME_RESPONSE_OF_EIF2AK4_GCN2_TO_AMINO_ACID_DEFICIENCY
NAME	SYMBOL	RANK IN GENE LIST	RANK METRIC SCORE	RUNNING ES	CORE ENRICHMENT		NAME	SYMBOL	RANK IN GENE LIST	RANK METRIC SCORE	RUNNING ES	CORE ENRICHMENT
row_0	RPS5	0	3.99484	0.0647392	Yes		row_0	RPS5	0	3.99484	0.0612559	Yes
row_1	RPL34	1	3.57032	0.122599	Yes		row_1	RPL34	1	3.57032	0.116002	Yes
row_2	RPL14	2	3.45474	0.178585	Yes		row_2	RPL14	2	3.45474	0.168976	Yes
row_3	RPS23	5	3.28285	0.231513	Yes		row_3	RPS23	5	3.28285	0.219041	Yes
row_4	RPS24	9	2.91825	0.278395	Yes		row_4	RPS24	9	2.91825	0.263379	Yes
row_5	RPL19	10	2.87393	0.324969	Yes		row_5	RPL19	10	2.87393	0.307447	Yes
row_6	RPL9	11	2.80367	0.370405	Yes		row_6	RPL9	11	2.80367	0.350437	Yes
row_7	UBA52	12	2.79355	0.415676	Yes		row_7	UBA52	12	2.79355	0.393273	Yes
row_8	RPS18	14	2.65585	0.45858	Yes		row_8	RPS18	14	2.65585	0.43386	Yes
row_9	RPLP0	17	2.57674	0.500064	Yes		row_9	RPLP0	17	2.57674	0.473098	Yes
row_10	RPS25	23	2.41483	0.538515	Yes		row_10	RPS25	23	2.41483	0.509442	Yes
row_11	RPL27	27	2.39205	0.57687	Yes		row_11	RPL27	27	2.39205	0.545711	Yes
row_12	RPS4X	38	2.25016	0.611969	Yes		row_12	RPS4X	38	2.25016	0.578846	Yes
row_13	RPL35A	45	2.20519	0.646885	Yes		row_13	RPL35A	45	2.20519	0.611839	Yes
row_14	RPL38	85	1.90022	0.67235	Yes		row_14	RPL38	85	1.90022	0.635642	Yes
row_15	RPS26	111	1.79829	0.698075	Yes		row_15	RPS26	111	1.79829	0.659796	Yes
row_16	RPL29	158	1.61616	0.71798	Yes		row_16	RPL29	158	1.61616	0.678285	Yes
row_17	RPL41	166	1.58687	0.742739	Yes		row_17	RPL41	166	1.58687	0.70166	Yes
row_18	RPL24	168	1.58511	0.768291	Yes		row_18	RPL24	168	1.58511	0.725829	Yes
row_19	RPS27A	188	1.53125	0.790509	Yes		row_19	RPS27A	188	1.53125	0.74671	Yes
row_20	RPL22L1	191	1.52786	0.814996	Yes		row_20	RPL22L1	191	1.52786	0.769864	Yes
row_21	RPS6	342	1.29321	0.815453	Yes		row_21	RPS6	342	1.29321	0.769174	Yes
row_22	RPS27	407	1.23333	0.826693	Yes		row_22	RPS27	407	1.23333	0.779331	Yes
row_23	RPL6	454	1.169	0.839351	Yes		row_23	RPL6	454	1.169	0.790963	Yes
row_24	RPL35	683	1.00319	0.824448	No		row_24	EIF2S3	659	1.01576	0.778631	No
row_25	RPL26L1	799	0.939377	0.823954	No		row_25	RPL35	683	1.00319	0.790868	No
row_26	MRPL13	971	0.842469	0.814237	No		row_26	RPL26L1	799	0.939377	0.78954	No
row_27	RPL31	1051	0.808436	0.816542	No		row_27	EIF2AK4	914	0.871685	0.787311	No
row_28	RPL37A	1940	0.504289	0.703353	No		row_28	RPL31	1051	0.808436	0.781103	No
row_29	RPL11	2140	0.445297	0.683372	No		row_29	RPL37A	1940	0.504289	0.667358	No
row_30	RPS27L	3131	0.200571	0.551321	No		row_30	RPL11	2140	0.445297	0.646963	No
row_31	RPS4Y1	3389	0.140049	0.518467	No		row_31	RPS27L	3131	0.200571	0.514608	No
row_32	RSL24D1	4923	-0.20542	0.312284	No		row_32	TRIB3	3365	0.147337	0.484993	No
row_33	RPL7	4984	-0.218729	0.307629	No		row_33	RPS4Y1	3389	0.140049	0.483994	No
row_34	RPL36AL	6772	-0.97053	0.0791309	No		row_34	ATF3	3397	0.13849	0.48516	No
							row_35	RPL39L	3790	0.0548119	0.432375	No
							row_36	RPS14	4063	-0.00938434	0.39531	No
							row_37	RPL7	4984	-0.218729	0.272809	No
							row_38	CEBPG	6150	-0.610439	0.122798	No
							row_39	EIF2S2	6459	-0.757487	0.0922794	No
							row_40	EIF2S1	6749	-0.95149	0.0673344	No
							row_41	RPL36AL	6772	-0.97053	0.0792067	No
KEGG_SPLICEOSOME							REACTOME_PROCESSING_OF_CAPPED_INTRON_CONTAINING_PRE_MRNA
NAME	SYMBOL	RANK IN GENE LIST	RANK METRIC SCORE	RUNNING ES	CORE ENRICHMENT		NAME	SYMBOL	RANK IN GENE LIST	RANK METRIC SCORE	RUNNING ES	CORE ENRICHMENT
row_0	EFTUD2	40	2.22717	0.0220296	No		row_0	EFTUD2	40	2.22717	0.0100922	No
row_1	PRPF8	41	2.21723	0.0494383	No		row_1	PRPF8	41	2.21723	0.0256739	No
row_2	SNRPA	47	2.13355	0.0751249	No		row_2	SNRPA	47	2.13355	0.0399727	No
row_3	PRPF19	282	1.36924	0.0598641	No		row_3	NUP210	193	1.52413	0.0305308	No
row_4	LSM2	327	1.30778	0.0699783	No		row_4	NUP85	197	1.51895	0.0407884	No
row_5	SF3B6	333	1.30535	0.0854269	No		row_5	NUDT21	247	1.44447	0.0441292	No
row_6	SF3B1	453	1.16984	0.0835196	No		row_6	NUP93	264	1.4027	0.0517631	No
row_7	SNRPD1	572	1.07745	0.0806076	No		row_7	NUP205	267	1.39879	0.0613152	No
row_8	SNRPE	611	1.05154	0.0883795	No		row_8	SRRM2	277	1.38144	0.0697725	No
row_9	PPIH	687	1.00029	0.0904285	No		row_9	PRPF19	282	1.36924	0.078839	No
row_10	HNRNPU	784	0.949002	0.0889549	No		row_10	SLBP	316	1.31818	0.0835161	No
row_11	SNRPD2	822	0.924734	0.0952968	No		row_11	LSM2	327	1.30778	0.0913168	No
row_12	SNRPA1	1130	0.776898	0.0626723	No		row_12	SF3B6	333	1.30535	0.0997954	No
row_13	DHX8	1252	0.734502	0.0551082	No		row_13	HNRNPF	372	1.26287	0.103389	No
row_14	BCAS2	1318	0.706782	0.0549044	No		row_14	THOC7	391	1.24752	0.109654	No
row_15	EIF4A3	1338	0.698777	0.060929	No		row_15	AAAS	421	1.2117	0.114139	No
row_16	SNRPC	1348	0.69497	0.0682821	No		row_16	SYMPK	424	1.20991	0.122364	No
row_17	BUD31	1403	0.678275	0.069239	No		row_17	SF3B1	453	1.16984	0.126693	No
row_18	SF3A2	1419	0.672698	0.0754914	No		row_18	POLR2H	491	1.14033	0.129565	No
row_19	SF3A3	1521	0.635984	0.0694606	No		row_19	SNRPD1	572	1.07745	0.126018	No
row_20	PHF5A	2355	0.389772	-0.0403016	No		row_20	RAE1	577	1.07514	0.133017	No
row_21	LSM4	2581	0.334394	-0.0671171	No		row_21	SNRPE	611	1.05154	0.135821	No
row_22	AQR	2713	0.304804	-0.0813684	No		row_22	PPIH	687	1.00029	0.132426	No
row_23	SNRPB2	3203	0.183229	-0.146366	No		row_23	ELAVL1	723	0.977116	0.134429	No
row_24	SMNDC1	3243	0.174499	-0.149573	No		row_24	HNRNPU	784	0.949002	0.132759	No
row_25	LSM7	3650	0.0846933	-0.204372	No		row_25	SNRPD2	822	0.924734	0.134115	No
row_26	TRA2B	3727	0.0690938	-0.213972	No		row_26	DDX39A	900	0.878066	0.129584	No
row_27	THOC2	3927	0.0215397	-0.241079	No		row_27	SNRPA1	1130	0.776898	0.103216	No
row_28	RBM22	3947	0.0166883	-0.243486	No		row_28	POLR2K	1163	0.762668	0.104128	No
row_29	NCBP1	4023	-0.00166716	-0.253782	No		row_29	GPKOW	1270	0.724521	0.0944872	No
row_30	THOC1	4152	-0.0290032	-0.27103	No		row_30	POLR2L	1286	0.719696	0.0974602	No
row_31	XAB2	4166	-0.0303329	-0.272443	No		row_31	BCAS2	1318	0.706782	0.0981186	No
row_32	SRSF10	4619	-0.133708	-0.332963	No		row_32	POLR2E	1324	0.704195	0.102372	No
row_33	TRA2A	4626	-0.136541	-0.332101	No		row_33	EIF4A3	1338	0.698777	0.105476	No
row_34	SYF2	4735	-0.160554	-0.344972	No		row_34	SNRPC	1348	0.69497	0.109109	No
row_35	TXNL4A	5428	-0.346652	-0.435872	No		row_35	SUGP1	1373	0.689084	0.110616	No
row_36	ALYREF	5528	-0.379872	-0.444794	No		row_36	BUD31	1403	0.678275	0.111352	No
row_37	SRSF7	5605	-0.403531	-0.450259	No		row_37	SF3A2	1419	0.672698	0.113995	No
row_38	DDX23	5611	-0.408146	-0.445902	No		row_38	CPSF3	1453	0.662602	0.114065	No
row_39	PRPF4	5691	-0.430893	-0.451442	No		row_39	SF3A3	1521	0.635984	0.109223	No
row_40	SNRNP70	5932	-0.52156	-0.478007	No		row_40	NUP43	1610	0.604397	0.101239	No
row_41	DHX16	5936	-0.522988	-0.471954	No		row_41	POLR2G	1706	0.575313	0.0920787	No
row_42	PUF60	6075	-0.582614	-0.483735	No		row_42	NUP42	1914	0.515934	0.0669345	No
row_43	DDX42	6127	-0.59923	-0.483342	No		row_43	POLR2J	2020	0.479355	0.0557097	No
row_44	WBP11	6158	-0.616212	-0.479851	No		row_44	YBX1	2056	0.470334	0.0541505	No
row_45	CRNKL1	6336	-0.698353	-0.495565	No		row_45	NUP58	2155	0.441851	0.0436351	No
row_46	MAGOHB	6387	-0.717507	-0.493573	No		row_46	SNRNP25	2282	0.409543	0.0290011	No
row_47	HNRNPC	6544	-0.809347	-0.505026	Yes		row_47	PHF5A	2355	0.389772	0.0217333	No
row_48	SF3A1	6594	-0.844485	-0.501327	Yes		row_48	PDCD7	2490	0.357363	0.00562063	No
row_49	USP39	6639	-0.875669	-0.496554	Yes		row_49	CPSF4	2494	0.355879	0.00770464	No
row_50	PRPF40A	6658	-0.885417	-0.488085	Yes		row_50	NUP153	2539	0.345914	0.00402022	No
row_51	MAGOH	6675	-0.89625	-0.479207	Yes		row_51	LSM4	2581	0.334394	0.000671803	No
row_52	SNRPG	6700	-0.912461	-0.471228	Yes		row_52	GLE1	2616	0.327435	-0.00175262	No
row_53	SRSF5	6753	-0.95381	-0.46659	Yes		row_53	AQR	2713	0.304804	-0.0129532	No
row_54	PRPF38A	6783	-0.982161	-0.458438	Yes		row_54	NUP155	2768	0.291194	-0.018412	No
row_55	CDC40	6789	-0.987221	-0.446922	Yes		row_55	DHX9	2853	0.269517	-0.0281927	No
row_56	SF3B2	6843	-1.05199	-0.441208	Yes		row_56	SNRPB2	3203	0.183229	-0.075411	No
row_57	LSM5	6891	-1.08791	-0.434224	Yes		row_57	SMNDC1	3243	0.174499	-0.0796051	No
row_58	U2AF1	6914	-1.11252	-0.423498	Yes		row_58	TFIP11	3316	0.1576	-0.0885045	No
row_59	SNW1	6926	-1.13503	-0.41098	Yes		row_59	NXT1	3472	0.123487	-0.109179	No
row_60	DHX38	7010	-1.23132	-0.407175	Yes		row_60	WTAP	3617	0.0916706	-0.128549	No
row_61	PRPF6	7033	-1.2561	-0.394674	Yes		row_61	LSM7	3650	0.0846933	-0.132401	No
row_62	PQBP1	7088	-1.34128	-0.385521	Yes		row_62	TRA2B	3727	0.0690938	-0.142479	No
row_63	RBM17	7109	-1.37263	-0.371304	Yes		row_63	POLR2A	3736	0.0666781	-0.143122	No
row_64	SART1	7124	-1.40802	-0.355824	Yes		row_64	POLDIP3	3737	0.0662551	-0.142656	No
row_65	PRPF3	7134	-1.43193	-0.339361	Yes		row_65	THOC2	3927	0.0215397	-0.168773	No
row_66	SLU7	7153	-1.48246	-0.323511	Yes		row_66	RBM22	3947	0.0166883	-0.171297	No
row_67	LSM8	7167	-1.52974	-0.306389	Yes		row_67	CSTF1	3965	0.0112151	-0.173581	No
row_68	RBM25	7171	-1.53914	-0.287775	Yes		row_68	NCBP1	4023	-0.00166716	-0.181491	No
row_69	SRSF9	7178	-1.55692	-0.269354	Yes		row_69	THOC1	4152	-0.0290032	-0.199077	No
row_70	PPIL1	7182	-1.56653	-0.250402	Yes		row_70	XAB2	4166	-0.0303329	-0.200671	No
row_71	CCDC12	7234	-1.69009	-0.236525	Yes		row_71	FUS	4181	-0.0335281	-0.202381	No
row_72	PRPF38B	7245	-1.72929	-0.216523	Yes		row_72	METTL3	4384	-0.0788403	-0.229902	No
row_73	NCBP2	7262	-1.79406	-0.196546	Yes		row_73	POM121	4386	-0.079288	-0.229484	No
row_74	PRPF31	7285	-1.923	-0.175801	Yes		row_74	NUP35	4488	-0.10271	-0.2428	No
row_75	CTNNBL1	7287	-1.93282	-0.152046	Yes		row_75	HNRNPUL1		4574 -0.1233424991369	2474 -0.25374	672 No
row_76	LSM3	7293	-2.01092	-0.127875	Yes		row_76	SRSF10	4619	-0.133708	-0.258922	No
row_77	SRSF3	7296	-2.03478	-0.102997	Yes		row_77	SYF2	4735	-0.160554	-0.273777	No
row_78	ACIN1	7299	-2.05789	-0.0778325	Yes		row_78	CSTF2	5100	-0.254277	-0.322581	No
row_79	HNRNPM	7310	-2.1614	-0.0524893	Yes		row_79	SNRNP48	5257	-0.291098	-0.342217	No
row_80	CWC15	7323	-2.3218	-0.0254386	Yes		row_80	NUP37	5412	-0.343566	-0.361206	No
row_81	SF3B4	7324	-2.35829	0.00371404	Yes		row_81	TXNL4A	5428	-0.346652	-0.360855	No
							row_82	ALYREF	5528	-0.379872	-0.371945	No
							row_83	SRSF7	5605	-0.403531	-0.379672	No
							row_84	DDX23	5611	-0.408146	-0.377499	No
							row_85	PAPOLA	5657	-0.421695	-0.38079	No
							row_86	PRPF4	5691	-0.430893	-0.382348	No
							row_87	GCFC2	5895	-0.506905	-0.407	No
							row_88	MTREX	5904	-0.510333	-0.404525	No
							row_89	SNRNP70	5932	-0.52156	-0.404613	No
							row_90	DHX16	5936	-0.522988	-0.401354	No
							row_91	METTL14	5964	-0.535834	-0.401341	No
							row_92	PRCC	6014	-0.557986	-0.40423	No
							row_93	CPSF2	6074	-0.582588	-0.408336	No
							row_94	PUF60	6075	-0.582614	-0.404242	No
							row_95	DDX42	6127	-0.59923	-0.407119	No
							row_96	WBP11	6158	-0.616212	-0.406958	No
							row_97	HNRNPR	6304	-0.680093	-0.422331	Yes
							row_98	CRNKL1	6336	-0.698353	-0.421732	Yes
							row_99	CSTF3	6372	-0.711786	-0.421595	Yes
							row_100	MAGOHB	6387	-0.717507	-0.418498	Yes
							row_101	SEH1L	6391	-0.719035	-0.413862	Yes
							row_102	FYTTD1	6402	-0.727055	-0.410142	Yes
							row_103	NUP54	6414	-0.73235	-0.406524	Yes
							row_104	HNRNPC	6544	-0.809347	-0.418766	Yes
							row_105	SRRM1	6591	-0.842484	-0.419239	Yes
							row_106	SF3A1	6594	-0.844485	-0.413582	Yes
							row_107	RANBP2	6618	-0.86096	-0.410728	Yes
							row_108	USP39	6639	-0.875669	-0.407354	Yes
							row_109	PRPF40A	6658	-0.885417	-0.403633	Yes
							row_110	MAGOH	6675	-0.89625	-0.399559	Yes
							row_111	SNRPG	6700	-0.912461	-0.396482	Yes
							row_112	RNPS1	6723	-0.928994	-0.393011	Yes
							row_113	SNRNP35	6734	-0.937129	-0.387815	Yes
							row_114	SRSF5	6753	-0.95381	-0.383614	Yes
							row_115	PRPF38A	6783	-0.982161	-0.380742	Yes
							row_116	CDC40	6789	-0.987221	-0.374499	Yes
							row_117	CWC25	6802	-1.00049	-0.369136	Yes
							row_118	DNAJC8	6841	-1.048	-0.367053	Yes
							row_119	SF3B2	6843	-1.05199	-0.359799	Yes
							row_120	ZMAT5	6872	-1.07137	-0.356161	Yes
							row_121	LSM5	6891	-1.08791	-0.351017	Yes
							row_122	U2AF1	6914	-1.11252	-0.346257	Yes
							row_123	SNW1	6926	-1.13503	-0.339809	Yes
							row_124	PPIL4	6951	-1.15613	-0.33502	Yes
							row_125	SF1	7000	-1.21522	-0.333151	Yes
							row_126	DHX38	7010	-1.23132	-0.325749	Yes
							row_127	PRPF6	7033	-1.2561	-0.319979	Yes
							row_128	HNRNPH1	7073	-1.31715	-0.316143	Yes
							row_129	PQBP1	7088	-1.34128	-0.308663	Yes
							row_130	HNRNPA2B	1	7090 -1.3433291912078	857 -0.29936	168 Yes
							row_131	RBM17	7109	-1.37263	-0.292217	Yes
							row_132	SEC13	7121	-1.3955	-0.283939	Yes
							row_133	SART1	7124	-1.40802	-0.274322	Yes
							row_134	ZRSR2	7131	-1.429	-0.265113	Yes
							row_135	PRPF3	7134	-1.43193	-0.255328	Yes
							row_136	CWC27	7150	-1.47693	-0.247034	Yes
							row_137	SLU7	7153	-1.48246	-0.236894	Yes
							row_138	LSM8	7167	-1.52974	-0.22795	Yes
							row_139	SRSF9	7178	-1.55692	-0.218399	Yes
							row_140	PPIL1	7182	-1.56653	-0.207807	Yes
							row_141	CWC22	7211	-1.64192	-0.20016	Yes
							row_142	SRRT	7230	-1.6879	-0.190799	Yes
							row_143	NCBP2	7262	-1.79406	-0.1825	Yes
							row_144	HNRNPD	7268	-1.82857	-0.170345	Yes
							row_145	PRPF31	7285	-1.923	-0.159054	Yes
							row_146	CTNNBL1	7287	-1.93282	-0.14561	Yes
							row_147	PPWD1	7292	-2.00788	-0.132056	Yes
							row_148	LSM3	7293	-2.01092	-0.117924	Yes
							row_149	SRSF3	7296	-2.03478	-0.103902	Yes
							row_150	SRSF11	7301	-2.069	-0.089918	Yes
							row_151	CHTOP	7302	-2.07597	-0.0753289	Yes
							row_152	HNRNPM	7310	-2.1614	-0.0611124	Yes
							row_153	UPF3B	7315	-2.24291	-0.045906	Yes
							row_154	CWC15	7323	-2.3218	-0.0305623	Yes
							row_155	SF3B4	7324	-2.35829	-0.0139892	Yes
							row_156	WBP4	7341	-2.50479	0.00138966	Yes
