# Supplementary material for: Exon–Intron Differential Analysis Reveals the Role of Competing Endogenous RNAs in Post-Transcriptional Regulation of Translation
Source: Noncoding RNA. 2021 Apr 16;7(2):26. doi: 10.3390/ncrna7020026 (PMC8167571; doi:10.3390/ncrna7020026)
Supplement: Supplementary file 1 [file ncrna-07-00026-s001.zip › Table S3_Pearson correlation indexes referred to differentially expressed lincRNAs and differentially stabilized transcripts.xlsx]

## Sheet: Sheet1
NAME	RP11-147L13.8	RP11-480A16.1	LINC00954	GMDS-AS1	AC079466.1	CTD-2619J13.14	LINC01572	RP11-960L18.1	LINC00926	RP11-486O12.2	RP11-147L13.11	LINC00174	CTD-2547G23.4	HCG11	RP11-16E12.2	SNHG19	RP11-498C9.15	MIR155HG	SNHG15	chr22-38_28785274-29006793.1
RPS5	0.281087	0.920299	0.0397355	0.900458	0.108444	0.501247	0.169527	0.28046	0.109422	-0.10733	0.629481	0.419045	-0.129216	0.149454	0.416951	-0.8251	-0.884881	-0.413389	-0.628676	-0.535478
RPL34	0.30475	0.918861	0.0600767	0.901264	0.0913032	0.486617	0.222154	0.330224	0.0989706	-0.0750364	0.621523	0.42802	-0.0801367	0.129055	0.39058	-0.805638	-0.886609	-0.446118	-0.639612	-0.573594
RPL14	0.510233	0.947197	0.248302	0.950104	-0.0624551	0.406648	0.410274	0.512416	-0.0662066	0.178943	0.789542	0.319923	0.144448	-0.024335	0.592388	-0.696299	-0.922575	-0.644486	-0.78067	-0.724985
ZNF600	0.284707	0.679275	0.194001	0.666666	-0.136125	0.137204	0.15348	0.187011	-0.108588	-0.219112	0.526933	0.0591003	-0.14927	-0.0875882	0.382388	-0.577699	-0.877282	-0.324069	-0.287502	-0.323151
EIF3K	0.116236	0.729271	-0.0283394	0.707999	0.0989802	0.352916	0.0221185	0.0385344	0.122201	-0.370513	0.453288	0.309158	-0.335153	0.147615	0.217913	-0.758022	-0.819034	-0.194964	-0.338825	-0.304875
RPS23	0.5075	0.924677	0.276654	0.929376	-0.117575	0.356854	0.399864	0.502488	-0.124004	0.171262	0.741244	0.285698	0.171793	-0.0967354	0.578593	-0.647857	-0.942947	-0.651121	-0.686608	-0.691462
EEF1A1	0.365006	0.973248	0.0472279	0.926254	0.131761	0.54241	0.298542	0.512384	0.130748	0.0984869	0.633742	0.514897	0.0463279	0.161742	0.522425	-0.800934	-0.860537	-0.522496	-0.736303	-0.653014
LYPLA1	-0.062315	0.629868	-0.186462	0.552077	0.214638	0.350646	-0.131243	-0.0193734	0.246252	-0.483437	0.211282	0.316627	-0.434131	0.269784	0.125586	-0.750913	-0.673957	0.0175463	-0.175375	-0.139857
RPN2	-0.00102595	0.624136	-0.108429	0.573622	0.143245	0.307063	-0.0811169	-0.0588071	0.175745	-0.491036	0.319774	0.274274	-0.435288	0.197936	0.121242	-0.734714	-0.727498	-0.0461853	-0.204156	-0.174213
RPS24	0.0307562	0.873367	-0.246437	0.803347	0.378994	0.65964	-0.0294685	0.146927	0.386411	-0.292142	0.400758	0.63564	-0.350385	0.421878	0.226802	-0.937427	-0.726057	-0.177049	-0.539596	-0.368784
RPL19	0.497388	0.939448	0.226942	0.910309	-0.0366744	0.438991	0.447767	0.537613	-0.0449116	0.224142	0.745859	0.378042	0.204963	-0.00419456	0.522391	-0.702539	-0.843446	-0.654804	-0.83953	-0.790795
RPL9	0.550142	0.913556	0.229595	0.853605	-0.016465	0.439442	0.548864	0.708801	-0.0274379	0.414551	0.70807	0.404926	0.363252	0.0208557	0.580127	-0.636298	-0.713013	-0.703008	-0.938645	-0.867411
UBA52	0.187518	0.889758	-0.0502212	0.874582	0.192333	0.543386	0.0692924	0.21574	0.198036	-0.192473	0.566775	0.456938	-0.230214	0.230038	0.372637	-0.840836	-0.860851	-0.31512	-0.553737	-0.4398
HSPD1	0.064442	0.816599	-0.160215	0.743576	0.274013	0.526842	0.0270401	0.130297	0.296852	-0.320235	0.410406	0.490407	-0.338403	0.33737	0.205864	-0.883317	-0.738917	-0.169031	-0.503617	-0.3787
RPS18	0.723392	0.889909	0.419333	0.880304	-0.226395	0.245768	0.65888	0.793173	-0.236355	0.509661	0.831267	0.221718	0.484129	-0.192878	0.757305	-0.50655	-0.839849	-0.834656	-0.871747	-0.889271
CCT4	-0.0371002	0.594908	-0.0995965	0.551361	0.133374	0.314938	-0.109755	-0.102888	0.163963	-0.502483	0.28136	0.245451	-0.434395	0.179498	0.0513048	-0.698452	-0.692806	-0.0266422	-0.177656	-0.148494
IPO5	-0.0688369	0.830337	-0.335777	0.750577	0.462948	0.69952	-0.115155	0.0820592	0.473352	-0.358362	0.316204	0.65708	-0.423964	0.510974	0.157742	-0.952515	-0.650801	-0.0653629	-0.501723	-0.307904
RPLP0	0.320896	0.957047	0.0293116	0.962096	0.145621	0.58032	0.195242	0.354331	0.130373	0.0164136	0.659294	0.494218	-0.0345423	0.172582	0.471545	-0.818727	-0.852316	-0.476588	-0.719278	-0.607746
LRPPRC	0.123709	0.881298	-0.114689	0.818776	0.260333	0.607141	0.102848	0.215615	0.266787	-0.175568	0.45784	0.553489	-0.198796	0.299795	0.222465	-0.871631	-0.740691	-0.284616	-0.621093	-0.507816
PMPCB	0.468039	0.925149	0.237907	0.920828	-0.0711531	0.387896	0.389946	0.44344	-0.0715408	0.110703	0.743554	0.304449	0.111041	-0.0313861	0.508979	-0.707231	-0.913876	-0.600841	-0.741254	-0.719137
PSMB3	0.145304	0.679354	0.0417797	0.673988	0.0141064	0.263417	0.00616422	0.0119681	0.0313246	-0.349943	0.476034	0.162871	-0.312167	0.0694447	0.296235	-0.682212	-0.816659	-0.182999	-0.290497	-0.270968
VDAC1	0.112121	0.622149	-0.127679	0.470511	0.219455	0.287124	0.218121	0.325287	0.280029	-0.179052	0.271819	0.354776	-0.200418	0.332364	0.221912	-0.709504	-0.525302	-0.113895	-0.482707	-0.39921
TPI1	-0.0253697	0.478907	-0.223865	0.318661	0.283071	0.258094	0.133167	0.226782	0.351279	-0.244953	0.0831463	0.355338	-0.271787	0.392644	0.0802695	-0.624306	-0.371516	0.0365414	-0.333943	-0.262633
RPS25	0.425233	0.907375	0.152448	0.895232	-0.0015362	0.387047	0.305709	0.40531	0.00221911	0.0125482	0.735673	0.347505	0.00150691	0.0434023	0.541463	-0.75931	-0.924697	-0.526838	-0.673908	-0.626785
ABCC4	0.362066	0.817254	0.163236	0.777421	-0.0558485	0.255033	0.306447	0.346719	-0.0268583	-0.0897613	0.609613	0.233432	-0.0630581	0.00954796	0.44612	-0.701887	-0.903757	-0.42555	-0.528324	-0.542186
PPA1	0.403011	0.867598	0.190143	0.847763	-0.0407046	0.34143	0.363571	0.395394	-0.023245	0.0267547	0.670565	0.264433	0.0300362	0.0242397	0.455831	-0.710473	-0.872686	-0.492079	-0.685499	-0.668654
PTDSS1	0.226805	0.880569	0.00614844	0.841273	0.134152	0.501755	0.155216	0.258763	0.144013	-0.152337	0.572782	0.446722	-0.154782	0.165332	0.32651	-0.813938	-0.856971	-0.372832	-0.579795	-0.508801
RPL27	0.170335	0.892826	-0.0674111	0.8771	0.21386	0.580876	0.0844716	0.200336	0.216221	-0.181257	0.542504	0.497789	-0.203356	0.248876	0.30044	-0.857013	-0.819796	-0.314848	-0.599281	-0.497091
PRDX1	-0.190342	0.568404	-0.310354	0.506187	0.357412	0.455809	-0.215099	-0.176279	0.392666	-0.583991	0.163509	0.411449	-0.574138	0.422882	-0.0593289	-0.792718	-0.542774	0.134836	-0.214008	-0.0918539
OXA1L	0.135253	0.817696	-0.0493943	0.788154	0.152386	0.478241	0.00160923	0.0936072	0.148703	-0.256707	0.521192	0.39193	-0.288934	0.182127	0.364298	-0.793	-0.83896	-0.247948	-0.433241	-0.352515
FOXR1	-0.0639128	0.661018	-0.160257	0.65946	0.20844	0.478204	-0.212964	-0.126497	0.207123	-0.47221	0.300344	0.408559	-0.417577	0.195733	0.0583886	-0.72534	-0.725797	-0.0827528	-0.166142	-0.125105
DVL2	0.21889	0.575956	0.153846	0.573087	-0.122389	0.108501	0.0947766	-0.0299491	-0.106575	-0.312396	0.511157	0.0652118	-0.270586	-0.0686605	0.282482	-0.557953	-0.779106	-0.246729	-0.241009	-0.248858
MRPS15	0.299838	0.565352	0.217809	0.545104	-0.155132	0.0276351	0.293643	0.263595	-0.105791	-0.0904252	0.418309	-0.0506057	-0.0611334	-0.0511558	0.3532	-0.459006	-0.68801	-0.268171	-0.352373	-0.382564
XRCC6	-0.142983	0.592826	-0.246941	0.573661	0.288348	0.445876	-0.259992	-0.235558	0.301643	-0.569616	0.261006	0.368117	-0.587479	0.332116	0.0601661	-0.759322	-0.635374	0.0754944	-0.16521	-0.0419791
R3HDM4	0.407979	0.72665	0.211302	0.66556	-0.106211	0.154727	0.397525	0.393998	-0.0829918	0.0700167	0.605967	0.139125	0.0109509	-0.0191762	0.589101	-0.570083	-0.795662	-0.418926	-0.547482	-0.556861
NCOA5	-0.0569	-0.618312	0.0429643	-0.625776	-0.0681026	-0.264146	0.123815	0.0565882	-0.0832495	0.438211	-0.356361	-0.180527	0.383207	-0.110772	-0.235922	0.662652	0.761442	0.0885358	0.147277	0.123915
ANP32B	0.359291	-0.392412	0.383485	-0.382935	-0.364455	-0.416118	0.486658	0.446616	-0.38301	0.778273	-0.0110916	-0.362394	0.73206	-0.377044	0.21143	0.668776	0.470068	-0.287898	-0.122401	-0.223921
LIG4	-0.268267	-0.828327	0.0107556	-0.724711	-0.145769	-0.400406	-0.301918	-0.507234	-0.18306	0.000761051	-0.429292	-0.449259	0.0343609	-0.205395	-0.394319	0.727145	0.746972	0.373697	0.570005	0.512187
YLPM1	0.460718	-0.347808	0.532236	-0.249401	-0.499249	-0.418812	0.514219	0.311489	-0.538523	0.765728	0.197463	-0.41957	0.741504	-0.533542	0.19546	0.676686	0.339833	-0.431061	-0.181806	-0.295598
CWC15	0.0417247	-0.798458	0.296019	-0.697202	-0.391953	-0.625391	0.182012	-0.109167	-0.379073	0.294026	-0.310261	-0.580324	0.39588	-0.412782	-0.361961	0.852235	0.674571	0.08291	0.355993	0.16982
SF3B4	-0.755504	-0.667026	-0.572613	-0.667521	0.470712	0.0921618	-0.699902	-0.711142	0.478252	-0.538264	-0.706974	0.107912	-0.553932	0.42227	-0.802551	0.239376	0.759866	0.769644	0.614836	0.775957
TOPORS	0.0519853	-0.622382	0.15865	-0.638812	-0.204222	-0.410764	0.205853	0.195451	-0.211662	0.5145	-0.350317	-0.327541	0.510565	-0.23717	-0.120503	0.732977	0.711666	0.0213352	0.187142	0.100802
GNRHR2	0.483684	-0.224544	0.445606	-0.153458	-0.377388	-0.333239	0.514275	0.515281	-0.394898	0.761122	0.215	-0.328052	0.738292	-0.385878	0.292907	0.528672	0.27474	-0.428591	-0.279679	-0.331734
SLC35B3	-0.0141521	-0.572541	0.0529765	-0.556786	-0.0784455	-0.249872	0.109296	0.0989852	-0.102744	0.465678	-0.347288	-0.1691	0.419847	-0.124724	-0.185521	0.645943	0.736469	0.040523	0.139218	0.13178
APIP	0.179133	-0.639479	0.305883	-0.617521	-0.361273	-0.551867	0.32831	0.189488	-0.370202	0.586837	-0.240673	-0.477213	0.576692	-0.370303	-0.0173386	0.803706	0.657211	-0.0588491	0.153372	0.0194229
NOL7	0.201765	-0.740357	0.383372	-0.679041	-0.467172	-0.704316	0.297143	0.1361	-0.46178	0.505912	-0.209436	-0.636036	0.536269	-0.479694	-0.0137075	0.904666	0.604911	-0.0384851	0.309312	0.133104
HRAS	-0.262068	-0.643942	-0.111004	-0.59458	0.0703906	-0.151739	-0.125658	-0.13138	0.0592327	0.226085	-0.504348	-0.179634	0.212707	0.0258227	-0.401633	0.599263	0.791268	0.308152	0.274545	0.254338
NDUFA12	0.154369	-0.700604	0.365193	-0.616262	-0.432088	-0.584657	0.237986	0.0804371	-0.449836	0.547948	-0.229154	-0.595154	0.561303	-0.466831	-0.0452336	0.901397	0.631734	-0.0399573	0.268937	0.106524
TTC1	0.0158234	-0.684285	0.142036	-0.646987	-0.194603	-0.431283	0.103011	0.0428539	-0.210319	0.445003	-0.325252	-0.413136	0.398775	-0.207464	-0.0974844	0.754941	0.752604	0.106905	0.225457	0.200738
PSME3IP1	-0.119921	-0.627142	-0.0443287	-0.605316	-0.0121026	-0.233517	-0.0341591	-0.0502731	-0.0518742	0.387751	-0.40316	-0.160658	0.292188	-0.063089	-0.133819	0.650071	0.766884	0.176936	0.259323	0.249846
SFPQ	0.234201	-0.646673	0.419687	-0.580594	-0.465553	-0.595962	0.370246	0.138781	-0.466448	0.539181	-0.145657	-0.551666	0.592794	-0.485058	-0.13091	0.829995	0.588919	-0.141565	0.140035	-0.0126453
YTHDC1	0.334184	-0.469029	0.411764	-0.411703	-0.401727	-0.450724	0.462445	0.353564	-0.419062	0.74539	-0.0296703	-0.415589	0.718941	-0.425865	0.110187	0.746836	0.500556	-0.268662	-0.0567165	-0.182964
HCCS	-0.293684	-0.797623	-0.100625	-0.777924	0.00989655	-0.290903	-0.140959	-0.200698	-0.00177378	0.20424	-0.612867	-0.227848	0.183353	-0.0486177	-0.453451	0.740133	0.894845	0.343827	0.4571	0.421253
SUMO1	0.166818	-0.658649	0.32283	-0.622744	-0.380138	-0.546775	0.270261	0.154032	-0.397531	0.571633	-0.235891	-0.513304	0.579943	-0.405651	-0.0327153	0.832212	0.662562	-0.0584466	0.190355	0.0647802
PSIP1	0.428307	-0.303004	0.461743	-0.236416	-0.417037	-0.348333	0.517995	0.437413	-0.453682	0.841732	0.110688	-0.346105	0.793032	-0.45242	0.249803	0.657311	0.365803	-0.405178	-0.201442	-0.320125
PCM1	0.44906	-0.337193	0.507297	-0.221675	-0.477312	-0.387753	0.459141	0.282388	-0.528035	0.760726	0.225004	-0.388923	0.712248	-0.528206	0.262023	0.673847	0.30229	-0.424035	-0.142882	-0.260784
WBP4	-0.276999	-0.827915	-0.0566137	-0.803895	-0.0515596	-0.357239	-0.106931	-0.281101	-0.0590427	0.138464	-0.577521	-0.28237	0.175953	-0.0998928	-0.535632	0.724412	0.885264	0.346307	0.443933	0.358773
ATG3	0.0782211	-0.677074	0.227442	-0.639205	-0.270236	-0.457468	0.199957	0.0909136	-0.283751	0.504197	-0.276648	-0.427607	0.495848	-0.297741	-0.140588	0.790911	0.724907	0.0128509	0.179694	0.107216
ZC3H18	0.210635	-0.608511	0.328468	-0.57293	-0.360039	-0.508458	0.319983	0.179605	-0.377567	0.60102	-0.143543	-0.458015	0.564054	-0.377658	0.0200879	0.787091	0.624607	-0.111236	0.0994087	0.0180204
FTSJ3	0.0572212	-0.710208	0.189799	-0.656128	-0.249758	-0.471768	0.157266	-0.0187545	-0.26874	0.435703	-0.245041	-0.387837	0.389504	-0.279514	-0.124086	0.782113	0.709411	0.0441859	0.238241	0.175746
ZC3H13	-0.27063	-0.597891	-0.230047	-0.646666	0.198079	-0.0808426	-0.105764	-0.026184	0.180073	0.284808	-0.5358	0.0129026	0.176096	0.159724	-0.290881	0.519277	0.856076	0.300094	0.216148	0.294261
CHAF1A	0.254167	-0.536959	0.3516	-0.525366	-0.367257	-0.487906	0.414463	0.315251	-0.374175	0.665569	-0.145135	-0.42734	0.662151	-0.381807	0.0231998	0.749287	0.582918	-0.169523	0.0194506	-0.104798
SEM1	0.137608	-0.766695	0.34617	-0.668867	-0.428659	-0.643612	0.21832	0.044018	-0.433364	0.477372	-0.246585	-0.612394	0.505547	-0.458428	-0.0927305	0.923559	0.646176	0.00232784	0.340792	0.172138
SUPT6H	0.0366718	-0.340728	0.00862368	-0.287798	0.022835	-0.0221313	0.0557486	0.106459	-0.0368821	0.526538	-0.126366	-0.0183653	0.365109	-0.0287023	0.0831934	0.462728	0.554531	-0.0399571	-0.0478174	0.0316131
EZR	0.0486377	-0.656843	0.199688	-0.626944	-0.231798	-0.416422	0.203589	0.0990363	-0.239186	0.495908	-0.293037	-0.397701	0.481406	-0.255453	-0.168182	0.763097	0.722544	0.0355127	0.153878	0.0813474
CIR1	0.0402511	-0.68193	0.20469	-0.650843	-0.258743	-0.455794	0.144859	0.104797	-0.26837	0.466044	-0.337951	-0.440959	0.491557	-0.295467	-0.164605	0.792832	0.719191	0.0489929	0.247468	0.1569
SAP30	-0.32102	-0.876124	-0.0743716	-0.816077	-0.036913	-0.378429	-0.233313	-0.41014	-0.0389165	-0.00372254	-0.533264	-0.352454	0.0142436	-0.0756773	-0.543616	0.72159	0.863779	0.420072	0.528099	0.522154
