# Supplementary material for: Exon–Intron Differential Analysis Reveals the Role of Competing Endogenous RNAs in Post-Transcriptional Regulation of Translation
Source: Noncoding RNA. 2021 Apr 16;7(2):26. doi: 10.3390/ncrna7020026 (PMC8167571; doi:10.3390/ncrna7020026)
Supplement: Supplementary file 1 [file ncrna-07-00026-s001.zip › Table S4_details of GSEA in fig3.xlsx]

## Sheet: Sheet1
BILANGES_SERUM_AND_RAPAMYCIN_SENSITIVE_GENES									WP_MIRNA_REGULATION_OF_DNA_DAMAGE_RESPONSE							WP_DNA_IRDAMAGE_AND_CELLULAR_RESPONSE_VIA_ATR
NAME	SYMBOL	RANK IN GENE LIST	RANK METRIC SCORE	RUNNING ES	CORE ENRICHMENT				NAME	SYMBOL	RANK IN GENE LIST	RANK METRIC SCORE	RUNNING ES	CORE ENRICHMENT		NAME	SYMBOL	RANK IN GENE LIST	RANK METRIC SCORE	RUNNING ES	CORE ENRICHMENT
row_0	EEF1A1	0	0.973248	0.0603884	Yes				row_0	BAX	23	0.900142	0.0566517	Yes		row_0	TP53	22	0.908376	0.0299827	Yes
row_1	RPL14	3	0.947197	0.118867	Yes				row_1	TP53	31	0.890566	0.115015	Yes		row_1	BCL6	26	0.905052	0.062645	Yes
row_2	RPL29	9	0.930015	0.17584	Yes				row_2	ATM	54	0.873084	0.170009	Yes		row_2	RAD17	73	0.860251	0.0873292	Yes
row_3	RPS23	13	0.924677	0.232774	Yes				row_3	RAD17	235	0.799073	0.196856	Yes		row_3	TOP3A	175	0.811947	0.102138	Yes
row_4	RPS5	14	0.920299	0.289877	Yes				row_4	CCNG1	300	0.779083	0.239411	Yes		row_4	BARD1	195	0.804134	0.12875	Yes
row_5	RPS25	24	0.907375	0.344858	Yes				row_5	RPA2	473	0.742924	0.263689	Yes		row_5	ATM	237	0.792377	0.151689	Yes
row_6	RPS4X	28	0.901314	0.400343	Yes				row_6	PIDD1	499	0.738882	0.309292	Yes		row_6	RPA1	256	0.789328	0.177907	Yes
row_7	UBA52	38	0.889758	0.454231	Yes				row_7	DDB2	596	0.718227	0.343088	Yes		row_7	HERC2	281	0.780758	0.202927	Yes
row_8	EIF3H	42	0.885084	0.508709	Yes				row_8	TLK1	876	0.674317	0.347071	Yes		row_8	DCLRE1A	350	0.763688	0.220835	Yes
row_9	RPS24	53	0.873367	0.561433	Yes				row_9	PML	956	0.661162	0.379558	Yes		row_9	PLK1	363	0.759784	0.246857	Yes
row_10	COX7A2L	91	0.848275	0.608641	Yes				row_10	CASP9	1341	0.612971	0.364025	Yes		row_10	BRIP1	400	0.752528	0.269076	Yes
row_11	RPS27A	92	0.847636	0.661235	Yes				row_11	APAF1	1461	0.594547	0.386193	Yes		row_11	FANCI	446	0.742138	0.289587	Yes
row_12	RPL24	158	0.818737	0.702503	Yes				row_12	CHEK2	1557	0.5822	0.411064	Yes		row_12	RPA2	511	0.731249	0.306899	Yes
row_13	LTA4H	221	0.796255	0.742815	Yes				row_13	CDC25C	1879	0.538547	0.399823	No		row_13	FANCA	552	0.725402	0.327535	Yes
row_14	EXD2	502	0.732183	0.747178	Yes				row_14	RAD51	2390	0.467484	0.356076	No		row_14	RFWD3	686	0.699342	0.333508	Yes
row_15	RPS6	570	0.720419	0.782052	Yes				row_15	CDKN1A	2992	0.376365	0.292885	No		row_15	TOPBP1	879	0.671101	0.329749	Yes
row_16	RPL6	728	0.691966	0.80196	Yes				row_16	CREB1	3311	0.325613	0.267883	No		row_16	WRN	957	0.660502	0.342556	Yes
row_17	RPL7	2567	0.447579	0.560151	No				row_17	NBN	3621	0.270957	0.240559	No		row_17	CLK2	1096	0.639339	0.345597	Yes
row_18	RPS14	3099	0.363911	0.504849	No				row_18	CDK1	3727	0.25401	0.242074	No		row_18	FOXM1	1123	0.635568	0.365011	Yes
row_19	EIF3M	4292	0.147523	0.339171	No				row_19	TNFRSF10B	3810	0.238865	0.245957	No		row_19	PML	1142	0.632899	0.385507	Yes
row_20	RBBP6	6606	-0.549657	0.0340275	No				row_20	CCNB1	4054	0.193127	0.223138	No		row_20	USP1	1435	0.595127	0.364227	Yes
									row_21	CASP8	4500	0.102861	0.164624	No		row_21	SP1	1842	0.543652	0.324257	Yes
									row_22	RAD1	4646	0.075264	0.148342	No		row_22	SMARCAL1	1855	0.542244	0.342322	Yes
									row_23	CCNE2	4805	0.0409011	0.127858	No		row_23	RECQL5	1873	0.54081	0.359597	Yes
									row_24	E2F1	5302	-0.0753616	0.0600179	No		row_24	PALB2	1922	0.53441	0.372068	Yes
									row_25	CASP3	5352	-0.0914091	0.0589155	No		row_25	EXO1	1987	0.524573	0.38182	Yes
									row_26	MYC	5524	-0.138553	0.0430344	No		row_26	CHEK2	2086	0.513125	0.386141	Yes
									row_27	PMAIP1	5583	-0.154103	0.0447909	No		row_27	MLH1	2238	0.492173	0.381882	Yes
									row_28	CCNE1	5787	-0.210161	0.0289844	No		row_28	ABRAXAS1		2295 0.48370781540870	667 0.391318	7 Yes
									row_29	RRM2B	6648	-0.586948	-0.0582125	No		row_29	RAD51	2747	0.421276	0.340238	No
									row_30	CDK2	6690	-0.615933	-0.0231591	No		row_30	CDC25C	2763	0.418134	0.353321	No
									row_31	CDC25A	6763	-0.671084	0.0110182	No		row_31	XRCC5	2819	0.409618	0.360195	No
																row_32	MCPH1	2965	0.386184	0.352944	No
																row_33	PPM1D	3005	0.379445	0.361074	No
																row_34	CDC45	3142	0.355906	0.354042	No
																row_35	CDK1	3165	0.352001	0.363673	No
																row_36	RECQL	3225	0.343978	0.367557	No
																row_37	IKBKG	3492	0.295619	0.339154	No
																row_38	POLB	3578	0.279087	0.336831	No
																row_39	MDC1	3750	0.246755	0.320647	No
																row_40	TDP1	4136	0.177145	0.270367	No
																row_41	NBN	4364	0.134629	0.241825	No
																row_42	E2F1	4397	0.12906	0.241828	No
																row_43	TP53BP1	4759	0.0513243	0.190484	No
																row_44	RAD1	4885	0.0214495	0.172841	No
																row_45	UIMC1	4902	0.0175905	0.171125	No
																row_46	HUS1	5137	-0.0324998	0.137816	No
																row_47	UPF1	5301	-0.074053	0.116494	No
																row_48	CEP164	5382	-0.0950713	0.108177	No
																row_49	MCM2	5448	-0.111917	0.102688	No
																row_50	BRCC3	5680	-0.174609	0.0750191	No
																row_51	XPA	6056	-0.300213	0.0307148	No
																row_52	CLSPN	6087	-0.309172	0.0376008	No
																row_53	PARP1	6599	-0.547568	-0.0177059	No
																row_54	CDK2	6764	-0.672609	-0.0172817	No
																row_55	SEM1	6814	-0.766695	0.00353816	No
