# Supplementary material for: Exon–Intron Differential Analysis Reveals the Role of Competing Endogenous RNAs in Post-Transcriptional Regulation of Translation
Source: Noncoding RNA. 2021 Apr 16;7(2):26. doi: 10.3390/ncrna7020026 (PMC8167571; doi:10.3390/ncrna7020026)
Supplement: Supplementary file 1 [file ncrna-07-00026-s001.zip › Table S5_List of miR21-3p targets according to LncBase and TarBase.xlsx]

## Sheet: Sheet1
LNCBase
geneId	geneName	mirna	species	cell_line	tissue	category	method
ENSG00000260261	RP11-480A16.1	hsa-let-7d-3p	Homo sapiens	BCBL1	Bone Marrow	Cancer/Malignant	HITS-CLIP
ENSG00000260261	RP11-480A16.1	hsa-miR-125b-2-3p	Homo sapiens	293S	Kidney	Embryonic/Fetal	HITS-CLIP
ENSG00000260261	RP11-480A16.1	hsa-miR-141-3p	Homo sapiens	MCF7	Mammary Gland	Cancer/Malignant	HITS-CLIP
ENSG00000260261	RP11-480A16.1	hsa-miR-21-3p	Homo sapiens	293S	Kidney	Embryonic/Fetal	HITS-CLIP
ENSG00000260261	RP11-480A16.1	hsa-miR-22-3p	Homo sapiens	293S	Kidney	Embryonic/Fetal	HITS-CLIP
ENSG00000260261	RP11-480A16.1	hsa-miR-28-5p	Homo sapiens	293S	Kidney	Embryonic/Fetal	HITS-CLIP
ENSG00000260261	RP11-480A16.1	hsa-miR-320e	Homo sapiens	293S	Kidney	Embryonic/Fetal	HITS-CLIP
ENSG00000260261	RP11-480A16.1	hsa-miR-3605-5p	Homo sapiens	BC3	Pleura	Cancer/Malignant	HITS-CLIP
ENSG00000260261	RP11-480A16.1	hsa-miR-3605-5p	Homo sapiens	BCBL1	Bone Marrow	Cancer/Malignant	HITS-CLIP
ENSG00000260261	RP11-480A16.1	hsa-miR-362-3p	Homo sapiens	293S	Kidney	Embryonic/Fetal	HITS-CLIP
ENSG00000260261	RP11-480A16.1	hsa-miR-378a-3p	Homo sapiens	BC3	Pleura	Cancer/Malignant	HITS-CLIP
ENSG00000260261	RP11-480A16.1	hsa-miR-378a-3p	Homo sapiens	BCBL1	Bone Marrow	Cancer/Malignant	HITS-CLIP
ENSG00000260261	RP11-480A16.1	hsa-miR-378a-3p	Homo sapiens	MCF7	Mammary Gland	Cancer/Malignant	HITS-CLIP
ENSG00000260261	RP11-480A16.1	hsa-miR-378b	Homo sapiens	BC3	Pleura	Cancer/Malignant	HITS-CLIP
ENSG00000260261	RP11-480A16.1	hsa-miR-378b	Homo sapiens	BCBL1	Bone Marrow	Cancer/Malignant	HITS-CLIP
ENSG00000260261	RP11-480A16.1	hsa-miR-378c	Homo sapiens	BC3	Pleura	Cancer/Malignant	HITS-CLIP
ENSG00000260261	RP11-480A16.1	hsa-miR-378c	Homo sapiens	BCBL1	Bone Marrow	Cancer/Malignant	HITS-CLIP
ENSG00000260261	RP11-480A16.1	hsa-miR-589-5p	Homo sapiens	BCBL1	Bone Marrow	Cancer/Malignant	HITS-CLIP
ENSG00000260261	RP11-480A16.1	hsa-miR-624-3p	Homo sapiens	293S	Kidney	Embryonic/Fetal	HITS-CLIP
ENSG00000260261	RP11-480A16.1	hsa-miR-708-5p	Homo sapiens	293S	Kidney	Embryonic/Fetal	HITS-CLIP
ENSG00000260261	RP11-480A16.1	hsa-miR-99a-3p	Homo sapiens	293S	Kidney	Embryonic/Fetal	HITS-CLIP
ENSG00000260261	RP11-480A16.1	hsa-miR-99b-3p	Homo sapiens	293S	Kidney	Embryonic/Fetal	HITS-CLIP
TarBase
geneId	geneName	mirna	species	cell_line	tissue	category	method
ENSG00000141510	TP53	hsa-let-7a-5p	Homo sapiens	HUVEC	Umbilical Vein	Normal/Primary	HITS-CLIP
ENSG00000141510	TP53	hsa-let-7a-5p	Homo sapiens	BT474	Mammary Gland	Cancer/Malignant	HITS-CLIP
ENSG00000141510	TP53	hsa-let-7b-5p	Homo sapiens	BT474	Mammary Gland	Cancer/Malignant	HITS-CLIP
ENSG00000141510	TP53	hsa-let-7c-5p	Homo sapiens	BT474	Mammary Gland	Cancer/Malignant	HITS-CLIP
ENSG00000141510	TP53	hsa-let-7d-5p	Homo sapiens	HUVEC	Umbilical Vein	Normal/Primary	HITS-CLIP
ENSG00000141510	TP53	hsa-let-7d-5p	Homo sapiens	BT474	Mammary Gland	Cancer/Malignant	HITS-CLIP
ENSG00000141510	TP53	hsa-let-7e-5p	Homo sapiens	BT474	Mammary Gland	Cancer/Malignant	HITS-CLIP
ENSG00000141510	TP53	hsa-let-7f-5p	Homo sapiens	BT474	Mammary Gland	Cancer/Malignant	HITS-CLIP
ENSG00000141510	TP53	hsa-let-7g-5p	Homo sapiens	BT474	Mammary Gland	Cancer/Malignant	HITS-CLIP
ENSG00000141510	TP53	hsa-let-7i-5p	Homo sapiens	BT474	Mammary Gland	Cancer/Malignant	HITS-CLIP
ENSG00000141510	TP53	hsa-miR-103a-3p	Homo sapiens	HEK293	Kidney	Embryonic/Fetal	PAR-CLIP
ENSG00000141510	TP53	hsa-miR-103a-3p	Homo sapiens	EF3DAGO2	NA	Normal/Primary	PAR-CLIP
ENSG00000141510	TP53	hsa-miR-107	Homo sapiens	HEK293	Kidney	Embryonic/Fetal	PAR-CLIP
ENSG00000141510	TP53	hsa-miR-107	Homo sapiens	EF3DAGO2	NA	Normal/Primary	PAR-CLIP
ENSG00000141510	TP53	hsa-miR-10b-5p	Homo sapiens	U872M1	Brain	Cancer/Malignant	Luciferase Reporter Assay
ENSG00000141510	TP53	hsa-miR-10b-5p	Homo sapiens	U872M1	Brain	Cancer/Malignant	Luciferase Reporter Assay
ENSG00000141510	TP53	hsa-miR-10b-5p	Homo sapiens	U872M1	Brain	Cancer/Malignant	Western Blot
ENSG00000141510	TP53	hsa-miR-122-5p	Homo sapiens	HEPG2	Liver	Cancer/Malignant	Biotin-Microarrays
ENSG00000141510	TP53	hsa-miR-1246	Homo sapiens	HACAT	Skin	Normal/Primary	qPCR
ENSG00000141510	TP53	hsa-miR-1246	Homo sapiens	HACAT	Skin	Normal/Primary	Western Blot
ENSG00000141510	TP53	hsa-miR-125a-5p	Homo sapiens	NUGC4	Stomach	Cancer/Malignant	Western Blot
ENSG00000141510	TP53	hsa-miR-128-3p	Homo sapiens	293S	Kidney	Embryonic/Fetal	HITS-CLIP
ENSG00000141510	TP53	hsa-miR-128-3p	Homo sapiens	HEK293T	Kidney	Embryonic/Fetal	qPCR
ENSG00000141510	TP53	hsa-miR-128-3p	Homo sapiens	HEK293T	Kidney	Embryonic/Fetal	Western Blot
ENSG00000141510	TP53	hsa-miR-15a-5p	Homo sapiens	H1299	Lung	Cancer/Malignant	Luciferase Reporter Assay
ENSG00000141510	TP53	hsa-miR-15a-5p	Homo sapiens	MEG01	Bone Marrow	Cancer/Malignant	Western Blot
ENSG00000141510	TP53	hsa-miR-16-5p	Homo sapiens	H1299	Lung	Cancer/Malignant	Luciferase Reporter Assay
ENSG00000141510	TP53	hsa-miR-16-5p	Homo sapiens	MEG01	Bone Marrow	Cancer/Malignant	Western Blot
ENSG00000141510	TP53	hsa-miR-17-5p	Homo sapiens	FUJI	Synovial	Cancer/Malignant	Western Blot
ENSG00000141510	TP53	hsa-miR-17-5p	Homo sapiens	HEK293	Kidney	Embryonic/Fetal	PAR-CLIP
ENSG00000141510	TP53	hsa-miR-181a-5p	Homo sapiens	HUVEC	Umbilical Vein	Normal/Primary	HITS-CLIP
ENSG00000141510	TP53	hsa-miR-182-5p	Homo sapiens	MDAMB232	Mammary Gland	Cancer/Malignant	qPCR
ENSG00000141510	TP53	hsa-miR-183-5p	Homo sapiens	TZMBL	Cervix	Cancer/Malignant	PAR-CLIP
ENSG00000141510	TP53	hsa-miR-188-5p	Homo sapiens	293S	Kidney	Embryonic/Fetal	HITS-CLIP
ENSG00000141510	TP53	hsa-miR-188-5p	Homo sapiens	293S	Kidney	Embryonic/Fetal	HITS-CLIP
ENSG00000141510	TP53	hsa-miR-19a-3p	Homo sapiens	HMSC	Bone Marrow	Stem/Progenitor	HITS-CLIP
ENSG00000141510	TP53	hsa-miR-19b-3p	Homo sapiens	HMSC	Bone Marrow	Stem/Progenitor	HITS-CLIP
ENSG00000141510	TP53	hsa-miR-205-5p	Homo sapiens	ISHIKAWA	Uterus/Endometrium	Cancer/Malignant	Western Blot
ENSG00000141510	TP53	hsa-miR-21-3p	Homo sapiens	HUVEC	Umbilical Vein	Normal/Primary	HITS-CLIP
ENSG00000141510	TP53	hsa-miR-214-3p	Homo sapiens	NA	Breast Cancerous Tissues	Cancer/Malignant	Luciferase Reporter Assay
ENSG00000141510	TP53	hsa-miR-218-5p	Homo sapiens	HEK293	Kidney	Embryonic/Fetal	PAR-CLIP
ENSG00000141510	TP53	hsa-miR-22-3p	Homo sapiens	HUVEC	Umbilical Vein	Normal/Primary	HITS-CLIP
ENSG00000141510	TP53	hsa-miR-24-3p	Homo sapiens	HUVEC	Umbilical Vein	Normal/Primary	HITS-CLIP
ENSG00000141510	TP53	hsa-miR-27a-3p	Homo sapiens	HUVEC	Umbilical Vein	Normal/Primary	HITS-CLIP
ENSG00000141510	TP53	hsa-miR-27a-3p	Homo sapiens	293S	Kidney	Embryonic/Fetal	HITS-CLIP
ENSG00000141510	TP53	hsa-miR-27b-3p	Homo sapiens	293S	Kidney	Embryonic/Fetal	HITS-CLIP
ENSG00000141510	TP53	hsa-miR-29a-3p	Homo sapiens	HCT116	Intestine	Cancer/Malignant	Western Blot
ENSG00000141510	TP53	hsa-miR-29a-3p	Homo sapiens	HELA	Cervix	Cancer/Malignant	Western Blot
ENSG00000141510	TP53	hsa-miR-29b-3p	Homo sapiens	HCT116	Intestine	Cancer/Malignant	Western Blot
ENSG00000141510	TP53	hsa-miR-29b-3p	Homo sapiens	HELA	Cervix	Cancer/Malignant	Western Blot
ENSG00000141510	TP53	hsa-miR-29c-3p	Homo sapiens	HCT116	Intestine	Cancer/Malignant	Western Blot
ENSG00000141510	TP53	hsa-miR-29c-3p	Homo sapiens	HELA	Cervix	Cancer/Malignant	Western Blot
ENSG00000141510	TP53	hsa-miR-30a-5p	Homo sapiens	BETA Cells	Pancreas	Normal/Primary	HITS-CLIP
ENSG00000141510	TP53	hsa-miR-30e-5p	Homo sapiens	BETA Cells	Pancreas	Normal/Primary	HITS-CLIP
ENSG00000141510	TP53	hsa-miR-34a-5p	Homo sapiens	HCT116	Intestine	Cancer/Malignant	Biotin-Microarrays
ENSG00000141510	TP53	hsa-miR-34a-5p	Homo sapiens	K562	Bone Marrow	Cancer/Malignant	Biotin-Microarrays
ENSG00000141510	TP53	hsa-miR-34a-5p	Homo sapiens	EF3DAGO2	NA	Normal/Primary	PAR-CLIP
ENSG00000141510	TP53	hsa-miR-361-3p	Homo sapiens	HS5	Bone Marrow	Normal/Primary	HITS-CLIP
ENSG00000141510	TP53	hsa-miR-362-5p	Homo sapiens	293S	Kidney	Embryonic/Fetal	HITS-CLIP
ENSG00000141510	TP53	hsa-miR-3657	Homo sapiens	293S	Kidney	Embryonic/Fetal	HITS-CLIP
ENSG00000141510	TP53	hsa-miR-500b-5p	Homo sapiens	293S	Kidney	Embryonic/Fetal	HITS-CLIP
ENSG00000141510	TP53	hsa-miR-522-5p	Homo sapiens	MDAMB468	Mammary Gland	Cancer/Malignant	IMPACT-Seq
ENSG00000141510	TP53	hsa-miR-605-5p	Homo sapiens	NA	Breast Cancerous Tissues	Cancer/Malignant	Luciferase Reporter Assay
ENSG00000141510	TP53	hsa-miR-605-5p	Homo sapiens	NA	Breast Cancerous Tissues	Cancer/Malignant	Luciferase Reporter Assay
ENSG00000141510	TP53	hsa-miR-605-5p	Homo sapiens	NA	NA	Cancer/Malignant	qPCR
ENSG00000141510	TP53	hsa-miR-766-3p	Homo sapiens	HS5	Bone Marrow	Normal/Primary	HITS-CLIP
ENSG00000141510	TP53	hsa-miR-93-5p	Homo sapiens	HEK293	Kidney	Embryonic/Fetal	PAR-CLIP
ENSG00000141510	TP53	hsa-miR-940	Homo sapiens	HS5	Bone Marrow	Normal/Primary	HITS-CLIP
ENSG00000141510	TP53	hsa-miR-9-5p	Homo sapiens	BC3	Pleura	Cancer/Malignant	HITS-CLIP
ENSG00000141510	TP53	hsa-miR-98-5p	Homo sapiens	BT474	Mammary Gland	Cancer/Malignant	HITS-CLIP
ENSG00000141510	TP53	hsa-miR-1-3p	Homo sapiens	HELA	Cervix	Cancer/Malignant	RNA-Seq
ENSG00000141510	TP53	hsa-miR-23b-3p	Homo sapiens	MDAMB231	Mammary Gland	Cancer/Malignant	RNA-Seq
ENSG00000141510	TP53	hsa-let-7b-5p	Homo sapiens	HELA	Cervix	Cancer/Malignant	Microarrays
ENSG00000141510	TP53	hsa-miR-155-5p	Homo sapiens	HELA	Cervix	Cancer/Malignant	Microarrays
ENSG00000141510	TP53	hsa-miR-155-5p	Homo sapiens	HELA	Cervix	Cancer/Malignant	Microarrays
ENSG00000141510	TP53	hsa-miR-16-5p	Homo sapiens	HELA	Cervix	Cancer/Malignant	Microarrays
ENSG00000141510	TP53	hsa-miR-191-5p	Homo sapiens	HEPG2	Liver	Cancer/Malignant	Microarrays
ENSG00000141510	TP53	hsa-miR-203a-3p	Homo sapiens	LNCAP	Prostate	Cancer/Malignant	Microarrays
ENSG00000141510	TP53	hsa-miR-210-3p	Homo sapiens	HUVEC	Umbilical Vein	Normal/Primary	Microarrays
ENSG00000141510	TP53	hsa-miR-212-3p	Homo sapiens	HEK293	Kidney	Embryonic/Fetal	Microarrays
ENSG00000141510	TP53	hsa-miR-125b-5p	Homo sapiens	HEK293T	Kidney	Embryonic/Fetal	Luciferase Reporter Assay
ENSG00000141510	TP53	hsa-miR-148b-3p	Homo sapiens	HELA	Cervix	Cancer/Malignant	Microarrays
geneId	geneName	mirna	species	cell_line	tissue	category	method
ENSG00000149311	ATM	hsa-miR-101-3p	Homo sapiens	HEK293	Kidney	Embryonic/Fetal	PAR-CLIP
ENSG00000149311	ATM	hsa-miR-122-5p	Homo sapiens	HEPG2	Liver	Cancer/Malignant	Biotin-Microarrays
ENSG00000149311	ATM	hsa-miR-1299	Homo sapiens	BETA Cells	Pancreas	Normal/Primary	HITS-CLIP
ENSG00000149311	ATM	hsa-miR-1304-5p	Homo sapiens	LCL35	NA	Normal/Primary	PAR-CLIP
ENSG00000149311	ATM	hsa-miR-130a-3p	Homo sapiens	HUVEC	Umbilical Vein	Normal/Primary	HITS-CLIP
ENSG00000149311	ATM	hsa-miR-130b-5p	Homo sapiens	BC1	Pleura	Cancer/Malignant	PAR-CLIP
ENSG00000149311	ATM	hsa-miR-132-3p	Homo sapiens	BC1	Pleura	Cancer/Malignant	PAR-CLIP
ENSG00000149311	ATM	hsa-miR-132-3p	Homo sapiens	LCL35	NA	Normal/Primary	PAR-CLIP
ENSG00000149311	ATM	hsa-miR-132-3p	Homo sapiens	LCLBACD3	NA	Normal/Primary	PAR-CLIP
ENSG00000149311	ATM	hsa-miR-138-2-3p	Homo sapiens	HS5	Bone Marrow	Normal/Primary	HITS-CLIP
ENSG00000149311	ATM	hsa-miR-142-3p	Homo sapiens	BC3	Pleura	Cancer/Malignant	PAR-CLIP
ENSG00000149311	ATM	hsa-miR-145-5p	Homo sapiens	HS5	Bone Marrow	Normal/Primary	HITS-CLIP
ENSG00000149311	ATM	hsa-miR-148a-3p	Homo sapiens	293S	Kidney	Embryonic/Fetal	HITS-CLIP
ENSG00000149311	ATM	hsa-miR-148b-3p	Homo sapiens	293S	Kidney	Embryonic/Fetal	HITS-CLIP
ENSG00000149311	ATM	hsa-miR-152-3p	Homo sapiens	293S	Kidney	Embryonic/Fetal	HITS-CLIP
ENSG00000149311	ATM	hsa-miR-186-5p	Homo sapiens	BC3	Pleura	Cancer/Malignant	PAR-CLIP
ENSG00000149311	ATM	hsa-miR-190a-5p	Homo sapiens	HELA	Cervix	Cancer/Malignant	HITS-CLIP
ENSG00000149311	ATM	hsa-miR-1-3p	Homo sapiens	22RV1	Prostate	Cancer/Malignant	Western Blot
ENSG00000149311	ATM	hsa-miR-1-3p	Homo sapiens	LNCAP	Prostate	Cancer/Malignant	Western Blot
ENSG00000149311	ATM	hsa-miR-212-3p	Homo sapiens	LCLBACD3	NA	Normal/Primary	PAR-CLIP
ENSG00000149311	ATM	hsa-miR-216a-5p	Homo sapiens	HELA	Cervix	Cancer/Malignant	HITS-CLIP
ENSG00000149311	ATM	hsa-miR-218-5p	Homo sapiens	DAOY	Nervous	Cancer/Malignant	HITS-CLIP
ENSG00000149311	ATM	hsa-miR-222-5p	Homo sapiens	293S	Kidney	Embryonic/Fetal	HITS-CLIP
ENSG00000149311	ATM	hsa-miR-24-3p	Homo sapiens	293S	Kidney	Embryonic/Fetal	HITS-CLIP
ENSG00000149311	ATM	hsa-miR-29a-3p	Homo sapiens	BETA Cells	Pancreas	Normal/Primary	HITS-CLIP
ENSG00000149311	ATM	hsa-miR-29b-3p	Homo sapiens	HS5	Bone Marrow	Normal/Primary	HITS-CLIP
ENSG00000149311	ATM	hsa-miR-29b-3p	Homo sapiens	BETA Cells	Pancreas	Normal/Primary	HITS-CLIP
ENSG00000149311	ATM	hsa-miR-29c-3p	Homo sapiens	HS5	Bone Marrow	Normal/Primary	HITS-CLIP
ENSG00000149311	ATM	hsa-miR-29c-3p	Homo sapiens	BETA Cells	Pancreas	Normal/Primary	HITS-CLIP
ENSG00000149311	ATM	hsa-miR-302a-5p	Homo sapiens	ESC	Embryo	Embryonic/Fetal,Stem/Progenitor	PAR-CLIP
ENSG00000149311	ATM	hsa-miR-320a	Homo sapiens	LCLBACD3	NA	Normal/Primary	PAR-CLIP
ENSG00000149311	ATM	hsa-miR-320a	Homo sapiens	LCLBAC	NA	Normal/Primary	PAR-CLIP
ENSG00000149311	ATM	hsa-miR-320b	Homo sapiens	LCLBACD3	NA	Normal/Primary	PAR-CLIP
ENSG00000149311	ATM	hsa-miR-320b	Homo sapiens	LCLBAC	NA	Normal/Primary	PAR-CLIP
ENSG00000149311	ATM	hsa-miR-320c	Homo sapiens	LCLBACD3	NA	Normal/Primary	PAR-CLIP
ENSG00000149311	ATM	hsa-miR-320c	Homo sapiens	LCLBAC	NA	Normal/Primary	PAR-CLIP
ENSG00000149311	ATM	hsa-miR-320d	Homo sapiens	LCLBACD3	NA	Normal/Primary	PAR-CLIP
ENSG00000149311	ATM	hsa-miR-320d	Homo sapiens	LCLBAC	NA	Normal/Primary	PAR-CLIP
ENSG00000149311	ATM	hsa-miR-331-5p	Homo sapiens	HS5	Bone Marrow	Normal/Primary	HITS-CLIP
ENSG00000149311	ATM	hsa-miR-342-3p	Homo sapiens	HELA	Cervix	Cancer/Malignant	HITS-CLIP
ENSG00000149311	ATM	hsa-miR-34a-5p	Homo sapiens	K562	Bone Marrow	Cancer/Malignant	Biotin-Microarrays
ENSG00000149311	ATM	hsa-miR-374a-5p	Homo sapiens	HS5	Bone Marrow	Normal/Primary	HITS-CLIP
ENSG00000149311	ATM	hsa-miR-374b-5p	Homo sapiens	HS5	Bone Marrow	Normal/Primary	HITS-CLIP
ENSG00000149311	ATM	hsa-miR-378a-5p	Homo sapiens	293S	Kidney	Embryonic/Fetal	HITS-CLIP
ENSG00000149311	ATM	hsa-miR-4766-3p	Homo sapiens	293S	Kidney	Embryonic/Fetal	HITS-CLIP
ENSG00000149311	ATM	hsa-miR-4804-5p	Homo sapiens	293S	Kidney	Embryonic/Fetal	HITS-CLIP
ENSG00000149311	ATM	hsa-miR-5010-3p	Homo sapiens	LCLBACD1	NA	Normal/Primary	PAR-CLIP
ENSG00000149311	ATM	hsa-miR-5010-3p	Homo sapiens	LCLBACD3	NA	Normal/Primary	PAR-CLIP
ENSG00000149311	ATM	hsa-miR-5010-3p	Homo sapiens	LCLBAC	NA	Normal/Primary	PAR-CLIP
ENSG00000149311	ATM	hsa-miR-522-5p	Homo sapiens	MDAMB468	Mammary Gland	Cancer/Malignant	IMPACT-Seq
ENSG00000149311	ATM	hsa-miR-545-5p	Homo sapiens	LCL35	NA	Normal/Primary	PAR-CLIP
ENSG00000149311	ATM	hsa-miR-548am-5p	Homo sapiens	LCLBACD1	NA	Normal/Primary	PAR-CLIP
ENSG00000149311	ATM	hsa-miR-548au-5p	Homo sapiens	LCLBACD1	NA	Normal/Primary	PAR-CLIP
ENSG00000149311	ATM	hsa-miR-548b-5p	Homo sapiens	LCLBACD1	NA	Normal/Primary	PAR-CLIP
ENSG00000149311	ATM	hsa-miR-548c-5p	Homo sapiens	LCLBACD1	NA	Normal/Primary	PAR-CLIP
ENSG00000149311	ATM	hsa-miR-548d-5p	Homo sapiens	LCLBACD1	NA	Normal/Primary	PAR-CLIP
ENSG00000149311	ATM	hsa-miR-548h-5p	Homo sapiens	LCLBACD1	NA	Normal/Primary	PAR-CLIP
ENSG00000149311	ATM	hsa-miR-548j-5p	Homo sapiens	LCLBACD1	NA	Normal/Primary	PAR-CLIP
ENSG00000149311	ATM	hsa-miR-548l	Homo sapiens	LCLBACD1	NA	Normal/Primary	PAR-CLIP
ENSG00000149311	ATM	hsa-miR-548o-5p	Homo sapiens	LCLBACD1	NA	Normal/Primary	PAR-CLIP
ENSG00000149311	ATM	hsa-miR-548z	Homo sapiens	BCBL1	Bone Marrow	Cancer/Malignant	HITS-CLIP
ENSG00000149311	ATM	hsa-miR-622	Homo sapiens	HS5	Bone Marrow	Normal/Primary	HITS-CLIP
ENSG00000149311	ATM	hsa-miR-651-5p	Homo sapiens	HELA	Cervix	Cancer/Malignant	HITS-CLIP
ENSG00000149311	ATM	hsa-miR-7-5p	Homo sapiens	BETA Cells	Pancreas	Normal/Primary	HITS-CLIP
ENSG00000149311	ATM	hsa-miR-888-3p	Homo sapiens	HS5	Bone Marrow	Normal/Primary	HITS-CLIP
ENSG00000149311	ATM	hsa-miR-92a-3p	Homo sapiens	BETA Cells	Pancreas	Normal/Primary	HITS-CLIP
ENSG00000149311	ATM	hsa-miR-9-5p	Homo sapiens	MDAMB231	Mammary Gland	Cancer/Malignant	HITS-CLIP
ENSG00000149311	ATM	hsa-miR-124-3p	Homo sapiens	NA	Brain	Cancer/Malignant	HITS-CLIP
ENSG00000149311	ATM	hsa-miR-181a-5p	Homo sapiens	NA	Brain	Cancer/Malignant	HITS-CLIP
ENSG00000149311	ATM	hsa-miR-29a-3p	Homo sapiens	NA	Brain	Cancer/Malignant	HITS-CLIP
ENSG00000149311	ATM	hsa-miR-29b-3p	Homo sapiens	NA	Brain	Cancer/Malignant	HITS-CLIP
ENSG00000149311	ATM	hsa-miR-29c-3p	Homo sapiens	NA	Brain	Cancer/Malignant	HITS-CLIP
ENSG00000149311	ATM	hsa-miR-30b-5p	Homo sapiens	NA	Brain	Cancer/Malignant	HITS-CLIP
ENSG00000149311	ATM	hsa-miR-30c-5p	Homo sapiens	NA	Brain	Cancer/Malignant	HITS-CLIP
ENSG00000149311	ATM	hsa-let-7b-5p	Homo sapiens	HELA	Cervix	Cancer/Malignant	Microarrays
ENSG00000149311	ATM	hsa-miR-124-3p	Homo sapiens	HEPG2	Liver	Cancer/Malignant	Microarrays
ENSG00000149311	ATM	hsa-miR-128-3p	Homo sapiens	HEY	Ovary	Cancer/Malignant	Microarrays
ENSG00000149311	ATM	hsa-miR-182-5p	Homo sapiens	Melanoma metastatic Liver Cells	Liver	Cancer/Malignant	Microarrays
ENSG00000149311	ATM	hsa-miR-181a-5p	Homo sapiens	HNSCC	Head/Neck	Cancer/Malignant	Luciferase Reporter Assay
ENSG00000149311	ATM	hsa-miR-374a-5p	Homo sapiens	HNSCC	Head/Neck	Cancer/Malignant	Luciferase Reporter Assay
ENSG00000149311	ATM	hsa-miR-101-5p	Homo sapiens	HEK293T	Kidney	Embryonic/Fetal	Luciferase Reporter Assay
